# Supplementary material for: ZNF521 Enhances MLL-AF9-Dependent Hematopoietic Stem Cell Transformation in Acute Myeloid Leukemias by Altering the Gene Expression Landscape
Source: Int J Mol Sci. 2021 Oct 6;22(19):10814. doi: 10.3390/ijms221910814 (PMC8509509; doi:10.3390/ijms221910814)
Supplement: Supplementary file 1 [file ijms-22-10814-s001.zip]

Archive with 9 entries (9 files):
- Suppl File 5B-GOBP_GROWTH.tsv
- Suppl File 5C-GOBP_REGULATION_OF_GROWTH.tsv
- Supplementary file 5A- GSEA_results_preranked (1).xlsx
- File_Suppl1_DEGs_lists.xlsx
-  File_Suppl2_Venn 20-9-2021.xlsx
-  Suppl fig 4 - Functional.Annot.Clustering_224transcripts_SPECIFIC_ZNF521.MA9.58d (1).xlsx
-  Suppl File 3 GSEA_RESULTS_hallmark_kegg.xlsx
- Suppl table 1.xlsx
- Suppl Table 2-funct_annot_clustering_goterms_up_dw_genes_common_ma9_znf521.xlsx
