# Supplementary material for: ZNF521 Enhances MLL-AF9-Dependent Hematopoietic Stem Cell Transformation in Acute Myeloid Leukemias by Altering the Gene Expression Landscape
Source: Int J Mol Sci. 2021 Oct 6;22(19):10814. doi: 10.3390/ijms221910814 (PMC8509509; doi:10.3390/ijms221910814)
Supplement: Supplementary file 1 [file ijms-22-10814-s001.zip › Suppl File 5B-GOBP_GROWTH.tsv]

NAME	SYMBOL	RANK IN GENE LIST	RANK METRIC SCORE	RUNNING ES	CORE ENRICHMENT
row_0	MT1E	2	41.220001220703125	0.089710616	Yes
row_1	MT2A	4	34.41999816894531	0.16648827	Yes
row_2	MT1X	5	31.450000762939453	0.23918618	Yes
row_3	MT1B	10	26.75	0.2898778	Yes
row_4	BMPR1A	12	24.90999984741211	0.3446727	Yes
row_5	MT1H	13	24.860000610351562	0.40213758	Yes
row_6	MT1A	21	20.360000610351562	0.42970192	Yes
row_7	MT1G	24	17.799999237060547	0.46527627	Yes
row_8	SLITRK6	27	16.81999969482422	0.49858534	Yes
row_9	SPP1	33	16.030000686645508	0.5217117	Yes
row_10	MT1F	41	13.380000114440918	0.5331415	Yes
row_11	LPAR3	46	10.789999961853027	0.546941	Yes
row_12	MMP14	54	9.142000198364258	0.54857445	Yes
row_13	MT1M	73	7.6479997634887695	0.5161138	No
row_14	PTCH1	75	7.452000141143799	0.5305539	No
row_15	HBEGF	78	7.288000106811523	0.54182935	No
row_16	BCL6	97	6.560999870300293	0.5068561	No
row_17	EPB41L3	100	6.441999912261963	0.516176	No
row_18	S100A8	111	6.124000072479248	0.5024767	No
row_19	SORBS2	114	5.915999889373779	0.5105808	No
row_20	S100A9	126	5.578999996185303	0.49283615	No
row_21	ENPP1	140	5.269000053405762	0.46880397	No
row_22	HOXA5	152	5.0929999351501465	0.44993597	No
row_23	SOCS2	155	5.026000022888184	0.4559827	No
row_24	WFS1	157	4.959000110626221	0.46466014	No
row_25	SHTN1	162	4.8420000076293945	0.46471053	No
row_26	SMAD3	171	4.697999954223633	0.45328602	No
row_27	AGT	175	4.598999977111816	0.45556027	No
row_28	SLIT2	182	4.486999988555908	0.44921905	No
row_29	CAMK2D	189	4.3470001220703125	0.4425542	No
row_30	ANXA1	200	-6.373486518859863	0.42943162	No
row_31	SMAD1	202	-6.418485164642334	0.4414827	No
row_32	PRKCQ	213	-6.653359889984131	0.42900702	No
row_33	CD38	255	-8.37520980834961	0.33416054	No
row_34	IL7	280	-9.990010261535645	0.29040048	No
row_35	NEDD4L	286	-10.539628982543945	0.30083567	No
