# Supplementary material for: ZNF521 Enhances MLL-AF9-Dependent Hematopoietic Stem Cell Transformation in Acute Myeloid Leukemias by Altering the Gene Expression Landscape
Source: Int J Mol Sci. 2021 Oct 6;22(19):10814. doi: 10.3390/ijms221910814 (PMC8509509; doi:10.3390/ijms221910814)
Supplement: Supplementary file 1 [file ijms-22-10814-s001.zip › Suppl File 5C-GOBP_REGULATION_OF_GROWTH.tsv]

NAME	SYMBOL	RANK IN GENE LIST	RANK METRIC SCORE	RUNNING ES	CORE ENRICHMENT
row_0	MT1E	2	41.220001220703125	0.09966091	Yes
row_1	MT2A	4	34.41999816894531	0.18472174	Yes
row_2	MT1X	5	31.450000762939453	0.2649531	Yes
row_3	MT1B	10	26.75	0.32220542	Yes
row_4	BMPR1A	12	24.90999984741211	0.3830055	Yes
row_5	MT1H	13	24.860000610351562	0.4464253	Yes
row_6	MT1A	21	20.360000610351562	0.47913447	Yes
row_7	MT1G	24	17.799999237060547	0.51904917	Yes
row_8	SPP1	33	16.030000686645508	0.5379649	Yes
row_9	MT1F	41	13.380000114440918	0.55286753	Yes
row_10	LPAR3	46	10.789999961853027	0.56940466	Yes
row_11	MMP14	54	9.142000198364258	0.5734958	Yes
row_12	MT1M	73	7.6479997634887695	0.5435559	No
row_13	PTCH1	75	7.452000141143799	0.5598193	No
row_14	HBEGF	78	7.288000106811523	0.57291704	No
row_15	BCL6	97	6.560999870300293	0.5402041	No
row_16	EPB41L3	100	6.441999912261963	0.55114365	No
row_17	S100A8	111	6.124000072479248	0.53929394	No
row_18	S100A9	126	5.578999996185303	0.51506484	No
row_19	ENPP1	140	5.269000053405762	0.4927922	No
row_20	SOCS2	155	5.026000022888184	0.46715236	No
row_21	WFS1	157	4.959000110626221	0.4770559	No
row_22	SHTN1	162	4.8420000076293945	0.4784192	No
row_23	SMAD3	171	4.697999954223633	0.46842614	No
row_24	AGT	175	4.598999977111816	0.4719168	No
row_25	SLIT2	182	4.486999988555908	0.46687996	No
row_26	CAMK2D	189	4.3470001220703125	0.46148598	No
row_27	PRKCQ	213	-6.653359889984131	0.41527238	No
row_28	CD38	255	-8.37520980834961	0.32400084	No
row_29	IL7	280	-9.990010261535645	0.28355205	No
row_30	NEDD4L	286	-10.539628982543945	0.2967032	No
