# Supplementary material for: ZNF521 Enhances MLL-AF9-Dependent Hematopoietic Stem Cell Transformation in Acute Myeloid Leukemias by Altering the Gene Expression Landscape
Source: Int J Mol Sci. 2021 Oct 6;22(19):10814. doi: 10.3390/ijms221910814 (PMC8509509; doi:10.3390/ijms221910814)
Supplement: Supplementary file 1 [file ijms-22-10814-s001.zip › Supplementary file 5A- GSEA_results_preranked (1).xlsx]

## Sheet: Foglio1
NAME	SIZE	NES	NOM p-val	FDR q-val
GOBP_NEGATIVE_REGULATION_OF_GROWTH	16	2.59629	0	0
GOBP_REGULATION_OF_GROWTH	31	2.34706	0	0.00283016
GOBP_GROWTH	36	2.3127	0	0.002886
GOBP_TRANSITION_METAL_ION_HOMEOSTASIS	15	2.36305	0	0.00377355
GOBP_RESPONSE_TO_CADMIUM_ION	15	2.42517	0	0.00402552
GOBP_DIVALENT_INORGANIC_CATION_HOMEOSTASIS	29	2.20252	0	0.00652844
GOBP_CELLULAR_RESPONSE_TO_INORGANIC_SUBSTANCE	19	2.08164	0	0.0168344
GOBP_RESPONSE_TO_METAL_ION	27	1.95101	0	0.0476062
GOMF_ZINC_ION_BINDING	29	1.96539	0	0.0481301
GOBP_CELLULAR_ION_HOMEOSTASIS	36	1.77543	0	0.153104
GOBP_CHEMICAL_HOMEOSTASIS	52	1.68609	0	0.233707
GOBP_ION_HOMEOSTASIS	42	1.77422	0.010582	0.141304
GOBP_METAL_ION_HOMEOSTASIS	37	1.79634	0.015873	0.145086
NAME	SIZE	NES	NOM p-val	FDR q-val
GOCC_SECRETORY_VESICLE	54	-1.97603	0	0.0295969
GOCC_SECRETORY_GRANULE	49	-2.06026	0	0.0305885
GOBP_RESPONSE_TO_MOLECULE_OF_BACTERIAL_ORIGIN	19	-1.98741	0	0.0318196
GOBP_PLATELET_DEGRANULATION	15	-2.00093	0	0.0391584
GOBP_COAGULATION	26	-1.93578	0	0.0473613
GOBP_PLATELET_ACTIVATION	15	-1.87857	0	0.0855716
GOBP_EXOCYTOSIS	51	-1.85957	0	0.0921162
GOBP_LEUKOCYTE_MIGRATION	39	-1.83616	0.00251256	0.0961629
GOMF_OXIDOREDUCTASE_ACTIVITY	21	-1.78213	0.00273973	0.145312
GOCC_COLLAGEN_CONTAINING_EXTRACELLULAR_MATRIX	25	-1.8409	0.00397351	0.102122
GOBP_GRANULOCYTE_MIGRATION	15	-1.74227	0.00437318	0.173532
GOBP_WOUND_HEALING	35	-1.73971	0.00489596	0.155842
GOBP_RESPONSE_TO_BACTERIUM	31	-1.74615	0.00518135	0.194233
HP_ABNORMAL_ERYTHROCYTE_MORPHOLOGY	27	-1.73579	0.00538358	0.152768
GOCC_VESICLE_LUMEN	21	-1.79691	0.0056101	0.134018
GOBP_RESPONSE_TO_OXIDATIVE_STRESS	15	-1.74161	0.00732064	0.162875
GOBP_REGULATION_OF_BODY_FLUID_LEVELS	30	-1.6964	0.00897436	0.199015
GOMF_CALCIUM_ION_BINDING	20	-1.7241	0.00958904	0.160584
GOBP_RESPONSE_TO_OXYGEN_CONTAINING_COMPOUND	55	-1.66427	0.0105263	0.221548
HP_HEPATOMEGALY	18	-1.7426	0.0108844	0.18596
GOCC_EXTERNAL_ENCAPSULATING_STRUCTURE	29	-1.63014	0.0190597	0.242284
GOMF_STRUCTURAL_MOLECULE_ACTIVITY	15	-1.69019	0.0192878	0.200534
GOBP_SMALL_MOLECULE_BIOSYNTHETIC_PROCESS	17	-1.67755	0.0213371	0.21418
GOBP_MYELOID_LEUKOCYTE_MIGRATION	19	-1.67062	0.0225352	0.218136
GOBP_ORGANIC_ACID_METABOLIC_PROCESS	21	-1.64445	0.0241611	0.242506
HP_SPLENOMEGALY	20	-1.63118	0.0282258	0.249141
