# Supplementary material for: ZNF521 Enhances MLL-AF9-Dependent Hematopoietic Stem Cell Transformation in Acute Myeloid Leukemias by Altering the Gene Expression Landscape
Source: Int J Mol Sci. 2021 Oct 6;22(19):10814. doi: 10.3390/ijms221910814 (PMC8509509; doi:10.3390/ijms221910814)
Supplement: Supplementary file 1 [file ijms-22-10814-s001.zip › File_Suppl1_DEGs_lists.xlsx]

## Sheet: Foglio1
		ZNF521 vs CTL					MA9 vs CTL					ZNF521_MA9_23d vs CTL					ZNF521_MA9_58d vs CTL
	Transcript.ID_ENTREZ.ID_GENESYMBOL	FC:(class1/class2)	pfp	P.value		Transcript.ID_ENTREZ.ID_GENESYMBOL	FC:(class1/class2)	pfp	P.value		Transcript.ID_ENTREZ.ID_GENESYMBOL	FC:(class1/class2)	pfp	P.value		Transcript.ID_ENTREZ.ID_GENESYMBOL	FC:(class1/class2)	pfp	P.value
	TC0800010938.2167.FABP4	0.01158	4.864e-05	2.366e-09		TC0X00009911.11326.VSIG4	0.01028	0.0001383	6.73e-09		TC1200009892.4973.OLR1	0.009519	4.864e-05	2.366e-09		TC1900010670.1178.CLC	0.004809	4.864e-05	2.366e-09
	TC1200009892.4973.OLR1	0.01348	0.0001922	1.87e-08		TC0800010938.2167.FABP4	0.01084	0.0001265	1.23e-08		TC0800010938.2167.FABP4	0.01203	0.0001922	1.87e-08		TC1700008424.8288.EPX	0.006263	0.0001922	1.87e-08
	TC0X00009911.11326.VSIG4	0.02085	0.0007801	1.138e-07		TC1200009892.4973.OLR1	0.01068	0.0002275	3.32e-08		TC0X00009911.11326.VSIG4	0.01518	0.0003964	5.785e-08		TC1200009892.4973.OLR1	0.009469	0.0005821	8.494e-08
	TC0700011842.5166.PDK4	0.02395	0.00107	2.083e-07		TC1100008453.11309.SLCO2B1	0.01807	0.00107	2.08e-07		TC0600011953.7941.PLA2G7	0.01949	0.0008485	1.651e-07		TC0X00006958.1536.CYBB	0.009853	0.000741	1.442e-07
	TC1100008453.11309.SLCO2B1	0.02526	0.001041	2.531e-07		TC0600011953.7941.PLA2G7	0.02683	0.001425	3.47e-07		TC0200015650.2335.FN1	0.02558	0.002033	4.945e-07		TC1000006912.4360.MRC1	0.0112	0.001041	2.531e-07
	TC0600011953.7941.PLA2G7	0.02538	0.001025	2.992e-07		TC0100007292.713.C1QB	0.02965	0.002046	5.97e-07		TC1100008453.11309.SLCO2B1	0.02588	0.001694	4.945e-07		TC0X00009911.11326.VSIG4	0.0119	0.0009456	2.76e-07
	TC0100007292.713.C1QB	0.03031	0.001678	5.713e-07		TC0900010866.2203.FBP1	0.02978	0.002025	6.89e-07		TC0700011842.5166.PDK4	0.02651	0.00149	5.072e-07		TC0800010938.2167.FABP4	0.01468	0.001716	5.843e-07
	TC0200015650.2335.FN1	0.0316	0.00167	6.497e-07		TC0700011842.5166.PDK4	0.03054	0.001806	7.03e-07		TC1200010006.79887.PLBD1	0.02864	0.001501	5.843e-07		TC0600012747.100133941.CD24	0.015	0.001875	7.295e-07
	TC0100007291.714.C1QC	0.03344	0.001484	6.497e-07		TC0200015650.2335.FN1	0.0305	0.00179	7.83e-07		TC0100007291.714.C1QC	0.02957	0.001575	6.894e-07		TC0600011953.7941.PLA2G7	0.01518	0.001852	8.106e-07
	TC1200010006.79887.PLBD1	0.03768	0.002181	1.061e-06		TC1200010006.79887.PLBD1	0.03554	0.002007	9.76e-07		TC0100007292.713.C1QB	0.02778	0.001417	6.894e-07		TC0100010241.4332.MNDA	0.0191	0.003259	1.585e-06
	TC0900010866.2203.FBP1	0.03895	0.002357	1.261e-06		TC0100007291.714.C1QC	0.03524	0.001982	1.06e-06		TC0900010866.2203.FBP1	0.03575	0.002222	1.189e-06		TC1700011249.4353.MPO	0.02063	0.003131	1.675e-06
	TC1200012707.217.ALDH2	0.04259	0.002563	1.496e-06		TC1900011657.199675.MCEMP1	0.04568	0.005267	3.07e-06		TC0600014074.3096.HIVEP1	0.04198	0.003817	2.228e-06		TC0200015650.2335.FN1	0.02348	0.004412	2.575e-06
	TC1000011938.57698.SHTN1	0.04907	0.003872	2.448e-06		TC0300006622.5468.PPARG	0.04636	0.006142	3.88e-06		TC1200012707.217.ALDH2	0.04438	0.003548	2.244e-06		TC1100008453.11309.SLCO2B1	0.02394	0.004427	2.799e-06
	TC1500008470.91947.ARRDC4	0.05396	0.004972	3.386e-06		TC0600012747.100133941.CD24	0.04872	0.005704	3.88e-06		TC1900011657.199675.MCEMP1	0.05037	0.005263	3.584e-06		TC1200010006.79887.PLBD1	0.02476	0.004491	3.058e-06
	TC1200010182.79365.BHLHE41	0.05848	0.005739	4.187e-06		TC1900009832.84658.ADGRE3	0.05085	0.005739	4.19e-06		TC1500008470.91947.ARRDC4	0.05415	0.005669	4.136e-06		TC0400006951.952.CD38	0.02415	0.004437	3.238e-06
	TC1900011657.199675.MCEMP1	0.05753	0.005402	4.204e-06		TC1900011271.2357.FPR1	0.05532	0.007872	6.13e-06		TC0400008345.166929.SGMS2	0.05453	0.005511	4.289e-06		TC0700012849.23601.CLEC5A	0.02588	0.004308	3.353e-06
	TC0100016185.2214.FCGR3A	0.05902	0.005785	4.784e-06		TC0100016185.2214.FCGR3A	0.05606	0.007581	6.27e-06		TC1000011938.57698.SHTN1	0.05632	0.006098	5.042e-06		TC1900011271.2357.FPR1	0.02538	0.004819	3.985e-06
	TC0300006622.5468.PPARG	0.06209	0.006275	5.494e-06		TC1000006912.4360.MRC1	0.06044	0.00775	6.79e-06		TC0100016185.2214.FCGR3A	0.05752	0.006355	5.564e-06		TC1900006492.5657.PRTN3	0.02859	0.004995	4.374e-06
	TC0400008091.6696.SPP1	0.06392	0.00621	5.739e-06		TC1900009443.718.C3	0.05629	0.007342	6.79e-06		TC0100016189.2215.FCGR3B	0.05943	0.006248	5.774e-06		TC1800006589.5797.PTPRM	0.03078	0.006457	5.968e-06
	TC0400008345.166929.SGMS2	0.06778	0.006663	6.482e-06		TC1200012707.217.ALDH2	0.05728	0.007214	7.02e-06		TC0100013305.2517.FUCA1	0.05975	0.006883	6.696e-06		TC1800009243.5273.SERPINB10	0.03446	0.007771	7.56e-06
	TC1900009443.718.C3	0.06579	0.006345	6.482e-06		TC1000011938.57698.SHTN1	0.05872	0.007135	7.29e-06		TC0400008091.6696.SPP1	0.06312	0.007454	7.614e-06		TC1900006493.1991.ELANE	0.03413	0.00815	8.325e-06
	TC0100016189.2215.FCGR3B	0.06816	0.00676	7.234e-06		TC1600008329.3240.HP	0.06299	0.007472	8e-06		TC1900009443.718.C3	0.06291	0.007831	8.38e-06		TC1200012707.217.ALDH2	0.03649	0.00871	9.321e-06
	TC0700006913.10457.GPNMB	0.07687	0.009787	1.095e-05		TC0400008345.166929.SGMS2	0.06113	0.007294	8.16e-06		TC1400010045.5265.SERPINA1	0.06522	0.007901	8.84e-06		TC1900006490.566.AZU1	0.03653	0.009148	1.023e-05
	TC0800012389.4481.MSR1	0.07385	0.009801	1.144e-05		TC0700006913.10457.GPNMB	0.06717	0.01031	1.2e-05		TC1200010182.79365.BHLHE41	0.06594	0.008494	9.916e-06		TC0100007292.713.C1QB	0.03801	0.009072	1.059e-05
	TC0100013305.2517.FUCA1	0.08081	0.01065	1.295e-05		TC0100013305.2517.FUCA1	0.06803	0.01052	1.28e-05		TC0200010811.1593.CYP27A1	0.06987	0.009784	1.19e-05		TC0300009122.1359.CPA3	0.0373	0.00874	1.063e-05
	TC1400010045.5265.SERPINA1	0.08011	0.0115	1.454e-05		TC0300009471.6498.SKIL	0.06934	0.01045	1.32e-05		TC1100009524.6768.ST14	0.07421	0.01061	1.341e-05		TC0100007291.714.C1QC	0.03942	0.01003	1.268e-05
	TC1200011207.1368.CPM	0.08805	0.0131	1.721e-05		TC1100013014.58475.MS4A7	0.07042	0.01033	1.36e-05		TC1200007861.4035.LRP1	0.07366	0.01157	1.52e-05		TC0400012990.91351.DDX60L	0.04166	0.01061	1.394e-05
	TC0300008242.214.ALCAM	0.08689	0.01302	1.773e-05		TC1200010182.79365.BHLHE41	0.07009	0.01053	1.43e-05		TC1900008669.2359.FPR3	0.0747	0.01122	1.528e-05		TC1900008669.2359.FPR3	0.04032	0.01053	1.434e-05
	TC0300009471.6498.SKIL	0.08602	0.01275	1.799e-05		TC1900008669.2359.FPR3	0.07141	0.0105	1.48e-05		TC1600008329.3240.HP	0.07722	0.0115	1.622e-05		TC1900011759.341.APOC1	0.04116	0.01018	1.436e-05
	TC2100007508.3753.KCNE1	0.08868	0.01411	2.059e-05		TC1000007471.240.ALOX5	0.07208	0.0109	1.59e-05		TC0500007972.1462.VCAN	0.0804	0.01458	2.128e-05		TC0400011348.27306.HPGDS	0.04201	0.0102	1.489e-05
	TC1700009528.58191.CXCL16	0.09239	0.0146	2.201e-05		TC0700011561.6369.CCL24	0.07501	0.01123	1.69e-05		TC0700006913.10457.GPNMB	0.08352	0.01456	2.195e-05		TC1400010045.5265.SERPINA1	0.04229	0.01017	1.534e-05
	TC1100009524.6768.ST14	0.09471	0.01552	2.416e-05		TC0200010811.1593.CYP27A1	0.07739	0.01242	1.93e-05		TC0800012389.4481.MSR1	0.08357	0.0165	2.568e-05		TC0X00007039.2857.GPR34	0.04581	0.01233	1.919e-05
	TC1000007471.240.ALOX5	0.09584	0.0151	2.424e-05		TC0800012389.4481.MSR1	0.07274	0.01242	1.99e-05		TC1100013014.58475.MS4A7	0.08303	0.016	2.568e-05		TC0100009555.914.CD2	0.04506	0.01291	2.072e-05
	TC1100007767.51338.MS4A4A	0.09364	0.01542	2.55e-05		TC0300008467.57514.ARHGAP31	0.07778	0.01337	2.21e-05		TC1000006912.4360.MRC1	0.08651	0.01695	2.803e-05		TC0200016501.9173.IL1RL1	0.04713	0.01319	2.181e-05
	TC1500007355.366.AQP9	0.09137	0.01523	2.593e-05		TC1500008470.91947.ARRDC4	0.07994	0.01332	2.27e-05		TC1000009691.3559.IL2RA	0.08666	0.01656	2.82e-05		TC0700013538.445347.TARP	0.04613	0.01321	2.248e-05
	TC0200010811.1593.CYP27A1	0.09792	0.01602	2.805e-05		TC0100016189.2215.FCGR3B	0.07747	0.01333	2.33e-05		TC1700011919.100653515.CEP295NL	0.089	0.01832	3.208e-05		TC0100016185.2214.FCGR3A	0.04693	0.01298	2.273e-05
	TC1900009832.84658.ADGRE3	0.09744	0.01579	2.843e-05		TC1100010889.10394.PRG3	0.08071	0.01342	2.42e-05		TC1700009528.58191.CXCL16	0.08997	0.01828	3.291e-05		TC1100013164.5553.PRG2	0.04692	0.01263	2.273e-05
	TC1100013015.84689.MS4A14	0.09717	0.01551	2.868e-05		TC1400010045.5265.SERPINA1	0.0821	0.01592	2.94e-05		TC1500010184.597.BCL2A1	0.0896	0.01843	3.407e-05		TC1200011385.8825.LIN7A	0.04838	0.01346	2.488e-05
	TC1900008669.2359.FPR3	0.09823	0.01582	3.002e-05		TC1200007861.4035.LRP1	0.08403	0.01624	3.08e-05		TC1000007471.240.ALOX5	0.08997	0.01798	3.412e-05		TC1200009891.64581.CLEC7A	0.04836	0.01354	2.568e-05
	TC1700011919.100653515.CEP295NL	0.09912	0.01584	3.082e-05		TC1400008677.9056.SLC7A7	0.08544	0.01708	3.32e-05		TC0700011561.6369.CCL24	0.09247	0.01812	3.527e-05		TC1100009309.6653.SORL1	0.04959	0.01444	2.809e-05
	TC0300008467.57514.ARHGAP31	0.1031	0.01867	3.723e-05		TC0X00008230.3597.IL13RA1	0.0886	0.01702	3.4e-05		TC0X00008230.3597.IL13RA1	0.08973	0.01781	3.552e-05		TC0300006622.5468.PPARG	0.05127	0.01505	3.002e-05
	TC1600008329.3240.HP	0.1007	0.01843	3.766e-05		TC1100009524.6768.ST14	0.08777	0.01801	3.68e-05		TC1100007767.51338.MS4A4A	0.091	0.01874	3.829e-05		TC1500006925.7057.THBS1	0.05117	0.01492	3.048e-05
	TC1200007861.4035.LRP1	0.105	0.01896	3.966e-05		TC0100010241.4332.MNDA	0.09363	0.02057	4.3e-05		TC1200007769.5153.PDE1B	0.09524	0.02078	4.346e-05		TC1600008329.3240.HP	0.05946	0.01883	3.938e-05
	TC1400008677.9056.SLC7A7	0.1046	0.01933	4.137e-05		TC0500011146.8507.ENC1	0.09295	0.0201	4.3e-05		TC1200011207.1368.CPM	0.09598	0.02071	4.433e-05		TC1900009832.84658.ADGRE3	0.05775	0.01879	4.023e-05
	TC1500010184.597.BCL2A1	0.1048	0.01985	4.346e-05		TC0700012849.23601.CLEC5A	0.09131	0.01977	4.33e-05		TC0900011379.1955.MEGF9	0.09525	0.0204	4.466e-05		TC0900008587.7099.TLR4	0.05965	0.01971	4.315e-05
	TC1600007528.3684.ITGAM	0.1077	0.02084	4.662e-05		TC0400008091.6696.SPP1	0.09343	0.02128	4.76e-05		TC1400010629.55640.FLVCR2	0.09822	0.02059	4.608e-05		TC1100010889.10394.PRG3	0.05617	0.01956	4.376e-05
	TC1500010160.1512.CTSH	0.1107	0.02161	4.939e-05		TC1100007767.51338.MS4A4A	0.09415	0.02144	4.9e-05		TC1900011271.2357.FPR1	0.0973	0.02054	4.695e-05		TC0900010866.2203.FBP1	0.05978	0.01954	4.468e-05
	TC0500011146.8507.ENC1	0.1114	0.02281	5.327e-05		TC1700009528.58191.CXCL16	0.09425	0.02138	4.99e-05		TC1900009832.84658.ADGRE3	0.09846	0.02072	4.838e-05		TC0400008345.166929.SGMS2	0.05936	0.01934	4.516e-05
	TC2100008027.3753.KCNE1	0.1107	0.02298	5.478e-05		TC0900011379.1955.MEGF9	0.09521	0.02122	5.06e-05		TC1400008013.123041.SLC24A4	0.1013	0.02146	5.114e-05		TC1400008013.123041.SLC24A4	0.06076	0.02016	4.805e-05
	TC1400010629.55640.FLVCR2	0.1112	0.02331	5.669e-05		TC0100015858.6279.S100A8	0.09324	0.02094	5.09e-05		TC0300008467.57514.ARHGAP31	0.09809	0.02115	5.145e-05		TC0300008320.10225.CD96	0.06142	0.01982	4.821e-05
	TC0300007466.211.ALAS1	0.1115	0.02403	5.96e-05		TC0X00006958.1536.CYBB	0.09741	0.02124	5.27e-05		TC1900009452.326342.ADGRE4P	0.09941	0.02092	5.189e-05		TC1900008668.2358.FPR2	0.06211	0.02049	5.083e-05
	TC1100010889.10394.PRG3	0.1125	0.02362	5.974e-05		TC0200013595.11320.MGAT4A	0.09975	0.0209	5.29e-05		TC1400008677.9056.SLC7A7	0.09728	0.02192	5.545e-05		TC0800012381.1667.DEFA1	0.06266	0.02065	5.225e-05
	TC0X00008230.3597.IL13RA1	0.1141	0.0245	6.316e-05		TC1200011207.1368.CPM	0.09862	0.02213	5.71e-05		TC0600012747.100133941.CD24	0.09856	0.02156	5.558e-05		TC1200010182.79365.BHLHE41	0.06186	0.02037	5.251e-05
	TC1400008013.123041.SLC24A4	0.1146	0.02434	6.393e-05		TC0300008242.214.ALCAM	0.1003	0.02181	5.73e-05		TC0300008242.214.ALCAM	0.1018	0.02313	6.075e-05		TC0800009437.728358.DEFA1B	0.06266	0.02013	5.287e-05
	TC0700008011.653361.NCF1	0.1131	0.02417	6.467e-05		TC1100013015.84689.MS4A14	0.09707	0.02175	5.82e-05		TC2100007508.3753.KCNE1	0.1035	0.02291	6.129e-05		TC0700006913.10457.GPNMB	0.06431	0.02115	5.658e-05
	TC1200007769.5153.PDE1B	0.117	0.02472	6.732e-05		TC2100007508.3753.KCNE1	0.09965	0.0218	5.94e-05		TC0200013595.11320.MGAT4A	0.1041	0.02375	6.47e-05		TC0100016189.2215.FCGR3B	0.0642	0.02188	5.96e-05
	TC0600012747.100133941.CD24	0.1163	0.02569	7.124e-05		TC1900008668.2358.FPR2	0.1049	0.02517	6.98e-05		TC1600007528.3684.ITGAM	0.1075	0.02546	7.06e-05		TC0300008550.1475.CSTA	0.06983	0.02377	6.59e-05
	TC1000009691.3559.IL2RA	0.1223	0.02596	7.325e-05		TC0300007466.211.ALAS1	0.1039	0.02519	7.11e-05		TC1100013015.84689.MS4A14	0.1077	0.02651	7.481e-05		TC0900007576.301.ANXA1	0.06923	0.02386	6.732e-05
	TC0500007138.3575.IL7R	0.1198	0.02575	7.389e-05		TC1500010184.597.BCL2A1	0.1052	0.02719	7.8e-05		TC1700012191.968.CD68	0.1094	0.02607	7.481e-05		TC1000006911.653567.TMEM236	0.06849	0.02439	7.001e-05
	TC1800006589.5797.PTPRM	0.1188	0.02598	7.584e-05		TC2100008027.3753.KCNE1	0.1082	0.02702	7.89e-05		TC0500011146.8507.ENC1	0.1099	0.02699	7.878e-05		TC0100010252.2205.FCER1A	0.06987	0.02435	7.106e-05
	TC0200013595.11320.MGAT4A	0.1194	0.02629	7.802e-05		TC1600007528.3684.ITGAM	0.1083	0.02907	8.63e-05		TC1700008424.8288.EPX	0.1101	0.02776	8.236e-05		TC1200007182.55711.FAR2	0.07357	0.02577	7.646e-05
	TC1000006912.4360.MRC1	0.1189	0.02599	7.839e-05		TC1700011919.100653515.CEP295NL	0.1089	0.02918	8.8e-05		TC1100010889.10394.PRG3	0.111	0.02775	8.37e-05		TC0300012815.53829.P2RY13	0.0699	0.02553	7.699e-05
	TC0500007972.1462.VCAN	0.1202	0.02636	8.079e-05		TC1400010629.55640.FLVCR2	0.1134	0.03101	9.5e-05		TC2200006501.23765.IL17RA	0.1131	0.02975	9.116e-05		TC0700010604.54504.CPVL	0.07675	0.02879	8.823e-05
	TC1700007997.2896.GRN	0.121	0.02595	8.079e-05		TC0100015822.6282.S100A11	0.1121	0.03173	9.88e-05		TC0100006805.116362.RBP7	0.1164	0.02967	9.238e-05		TC1200009807.719.C3AR1	0.07674	0.03081	9.591e-05
	TC0400010940.27284.SULT1B1	0.121	0.02606	8.238e-05		TC0100016656.4688.NCF2	0.1141	0.03139	9.93e-05		TC0300008550.1475.CSTA	0.1135	0.02941	9.299e-05		TC0500007491.202309.GAPT	0.0817	0.03355	0.0001061
	TC1900011271.2357.FPR1	0.1212	0.02624	8.426e-05		TC1200007769.5153.PDE1B	0.1138	0.03166	0.0001016		TC0100010241.4332.MNDA	0.1138	0.0297	9.535e-05		TC0300008467.57514.ARHGAP31	0.08185	0.03316	0.0001065
	TC1100013014.58475.MS4A7	0.1238	0.02701	8.802e-05		TC1500007355.366.AQP9	0.1137	0.03145	0.0001025		TC0300009471.6498.SKIL	0.1129	0.03037	9.897e-05		TC0400012769.683.BST1	0.08314	0.03415	0.0001113
	TC0900011379.1955.MEGF9	0.1242	0.02835	9.378e-05		TC1500010160.1512.CTSH	0.1209	0.03397	0.0001124		TC2100008027.3753.KCNE1	0.115	0.02992	9.897e-05		TC0100011665.64757.1-Mar	0.08457	0.03508	0.000116
	TC1700012191.968.CD68	0.1246	0.02823	9.474e-05		TC1400008013.123041.SLC24A4	0.1185	0.034	0.0001141		TC0400010940.27284.SULT1B1	0.1222	0.03012	0.0001011		TC0800012382.1668.DEFA3	0.08587	0.03606	0.000121
	TC0700007972.654816.NCF1B	0.1325	0.02882	9.812e-05		TC1700012191.968.CD68	0.1182	0.034	0.0001158		TC0X00006958.1536.CYBB	0.119	0.0323	0.00011		TC2100007508.3753.KCNE1	0.08567	0.03671	0.000125
	TC0100015822.6282.S100A11	0.1278	0.02939	0.0001015		TC0500007972.1462.VCAN	0.1192	0.03359	0.000116		TC1500010160.1512.CTSH	0.1233	0.03312	0.0001144		TC0800011634.6641.SNTB1	0.08885	0.03787	0.0001308
	TC0300008550.1475.CSTA	0.1293	0.02941	0.000103		TC0300008550.1475.CSTA	0.1204	0.03457	0.0001211		TC0100009913.54507.ADAMTSL4	0.1288	0.03573	0.0001251		TC2100008027.3753.KCNE1	0.08986	0.03831	0.0001342
	TC0X00006626.51311.TLR8	0.1299	0.02906	0.0001032		TC0200016651.1545.CYP1B1	0.1203	0.03469	0.0001232		TC1100009309.6653.SORL1	0.1214	0.03542	0.0001258		TC0500010553.2533.FYB1	0.08936	0.03781	0.0001343
	TC1700008424.8288.EPX	0.1305	0.0307	0.0001105		TC1900010670.1178.CLC	0.1221	0.03479	0.0001252		TC1100013129.1509.CTSD	0.1271	0.0374	0.0001346		TC1900009452.326342.ADGRE4P	0.08922	0.03733	0.0001344
	TC1200010023.121506.ERP27	0.1329	0.03246	0.0001184		TC1100009309.6653.SORL1	0.1212	0.03469	0.0001266		TC1700007997.2896.GRN	0.13	0.04016	0.0001465		TC0200007115.79745.CLIP4	0.08978	0.03773	0.0001377
	TC1300008463.2321.FLT1	0.137	0.03371	0.0001246		TC1700008424.8288.EPX	0.1218	0.0344	0.0001272		TC0100015275.140.ADORA3	0.1353	0.04185	0.0001547		TC1900011657.199675.MCEMP1	0.09056	0.03787	0.00014
	TC0800006927.4023.LPL	0.1354	0.03486	0.0001306		TC0100010032.6280.S100A9	0.1221	0.03582	0.0001342		TC0200010795.6556.SLC11A1	0.1301	0.04155	0.0001556		TC1500010184.597.BCL2A1	0.08987	0.03739	0.0001401
	TC1900009452.326342.ADGRE4P	0.137	0.03557	0.000135		TC0100006805.116362.RBP7	0.1256	0.03754	0.0001424		TC0100007290.712.C1QA	0.1304	0.04121	0.0001564		TC1600010859.197259.MLKL	0.09304	0.03834	0.0001455
	TC0100010241.4332.MNDA	0.143	0.03852	0.000148		TC2100007241.9619.ABCG1	0.1279	0.03929	0.000151		TC0300007466.211.ALAS1	0.1309	0.04105	0.0001578		TC0X00006626.51311.TLR8	0.0941	0.03855	0.0001482
	TC0800012176.5339.PLEC	0.1437	0.04196	0.0001633		TC0100015275.140.ADORA3	0.129	0.04081	0.0001588		TC1500010407.290.ANPEP	0.1303	0.04128	0.0001606		TC0500012247.929.CD14	0.09438	0.03849	0.0001498
	TC1100013129.1509.CTSD	0.1473	0.04202	0.0001656		TC0700012276.9732.DOCK4	0.1299	0.0423	0.0001667		TC1200012749.9332.CD163	0.1359	0.04324	0.0001704		TC1900011770.728.C5AR1	0.09513	0.03864	0.0001523
	TC1000010768.1959.EGR2	0.1466	0.04179	0.0001667		TC0400012769.683.BST1	0.1321	0.04258	0.0001698		TC0X00006626.51311.TLR8	0.1346	0.04434	0.0001769		TC1400006540.6036.RNASE2	0.09497	0.03853	0.0001537
	TC0X00006958.1536.CYBB	0.1467	0.04233	0.0001709		TC0500007138.3575.IL7R	0.1317	0.04216	0.0001702		TC1000010768.1959.EGR2	0.1368	0.04437	0.0001791		TC0500011596.353189.SLCO4C1	0.09451	0.03866	0.0001561
	TC0700011561.6369.CCL24	0.1494	0.04377	0.0001788		TC0X00010659.101928941.RHOXF1P1	0.1317	0.04188	0.0001711		TC1800006589.5797.PTPRM	0.1388	0.04441	0.0001814		TC0100010855.80896.NPL	0.09584	0.03867	0.000158
	TC0900010971.55357.TBC1D2	0.1498	0.04377	0.000181		TC1200010023.121506.ERP27	0.133	0.04361	0.0001803		TC0100015858.6279.S100A8	0.1364	0.04405	0.0001821		TC0700010257.3382.ICA1	0.09619	0.03929	0.0001625
	TC0200008894.10461.MERTK	0.1507	0.04483	0.0001875		TC0200010795.6556.SLC11A1	0.1335	0.04346	0.0001818		TC1500007355.366.AQP9	0.1375	0.04388	0.0001836		TC0900011379.1955.MEGF9	0.09643	0.04015	0.000168
	TC1100009309.6653.SORL1	0.1513	0.04649	0.0001968		TC1700007997.2896.GRN	0.1353	0.04531	0.0001918		TC1200011914.84329.HVCN1	0.1361	0.044	0.0001862		TC1600007528.3684.ITGAM	0.09971	0.04191	0.0001774
	TC0200016651.1545.CYP1B1	0.1523	0.04637	0.0001985		TC0200012189.58484.NLRC4	0.1364	0.04496	0.0001925		TC2100007241.9619.ABCG1	0.1396	0.04368	0.000187		TC1900010807.634.CEACAM1	0.09971	0.04292	0.0001837
	TC1700009556.388325.SCIMP	0.1526	0.04588	0.0001986		TC0500012247.929.CD14	0.141	0.04847	0.0002098		TC0700009411.93432.MGAM2	0.1396	0.04326	0.0001873		TC1500007355.366.AQP9	0.1012	0.0443	0.0001918
	TC0200007115.79745.CLIP4	0.1572	0.04824	0.0002112		TC0200012339.6546.SLC8A1	0.137	0.04913	0.0002151		TC0500007138.3575.IL7R	0.1381	0.04323	0.0001893		TC0400010940.27284.SULT1B1	0.1047	0.04515	0.0001977
	TC1000011445.26509.MYOF	0.1557	0.04844	0.0002144		TC2200006501.23765.IL17RA	0.1415	0.04988	0.0002208		TC0500012247.929.CD14	0.1396	0.04425	0.0001959		TC0600011635.2289.FKBP5	0.1061	0.04547	0.0002013
	TC0100007290.712.C1QA	0.1573	0.04908	0.0002197		TC0900010971.55357.TBC1D2	0.1425	0.05058	0.0002263		TC0700008011.653361.NCF1	0.1408	0.04408	0.0001973		TC1200012597.4257.MGST1	0.1051	0.04522	0.0002024
	TC0500012247.929.CD14	0.1566	0.0488	0.0002208		TC1900009452.326342.ADGRE4P	0.1444	0.05414	0.0002449		TC0800006927.4023.LPL	0.1403	0.04422	0.0002001		TC1600009683.10261.IGSF6	0.1061	0.04657	0.0002107
	TC2100007241.9619.ABCG1	0.1574	0.04842	0.0002214		TC1000009691.3559.IL2RA	0.1455	0.05366	0.0002453		TC1800007850.81035.COLEC12	0.1422	0.04426	0.0002024		TC1800009268.1824.DSC2	0.1046	0.04625	0.0002115
	TC2200006501.23765.IL17RA	0.1598	0.05067	0.0002341		TC0100007290.712.C1QA	0.1471	0.05394	0.0002493		TC2000008295.56261.GPCPD1	0.1415	0.04446	0.0002055		TC0500013301.1601.DAB2	0.1072	0.04646	0.0002147
	TC0X00010659.101928941.RHOXF1P1	0.1584	0.05033	0.000235		TC0800009437.728358.DEFA1B	0.1477	0.05406	0.0002524		TC0100015822.6282.S100A11	0.1438	0.04704	0.0002197		TC0600014318.55603.TENT5A	0.1055	0.04599	0.0002147
	TC0700009411.93432.MGAM2	0.1627	0.05216	0.0002461		TC1000011445.26509.MYOF	0.1453	0.05386	0.0002541		TC0100010032.6280.S100A9	0.1443	0.04697	0.0002216		TC0700011561.6369.CCL24	0.1073	0.04586	0.0002164
	TC0X00008235.79836.LONRF3	0.1624	0.05169	0.0002464		TC1200012749.9332.CD163	0.1479	0.05447	0.0002597		TC0300012676.26577.PCOLCE2	0.1435	0.04697	0.0002239		TC1700012191.968.CD68	0.1111	0.04708	0.0002244
	TC0100009913.54507.ADAMTSL4	0.1622	0.05183	0.0002496		TC0800012381.1667.DEFA1	0.1477	0.05459	0.0002629		TC0200016651.1545.CYP1B1	0.1492	0.05043	0.0002429		TC0200010811.1593.CYP27A1	0.1099	0.0491	0.0002364
	TC0500007792.3074.HEXB	0.1646	0.05187	0.0002523		TC0100009417.128346.C1orf162	0.1487	0.05408	0.000263		TC0X00008235.79836.LONRF3	0.1522	0.0511	0.0002486		TC0800012389.4481.MSR1	0.1111	0.0528	0.0002568
	TC0300012815.53829.P2RY13	0.1636	0.05194	0.0002552		TC0100013441.2268.FGR	0.1524	0.05716	0.0002808		TC1300008463.2321.FLT1	0.1494	0.05103	0.0002507		TC1900011255.89790.SIGLEC10	0.1162	0.05295	0.0002601
	TC0200010795.6556.SLC11A1	0.165	0.0533	0.0002645		TC0800006927.4023.LPL	0.1536	0.05797	0.0002876		TC0700007972.654816.NCF1B	0.1517	0.05163	0.0002562		TC1000010768.1959.EGR2	0.114	0.05257	0.0002608
	TC0700006984.29887.SNX10	0.1656	0.05298	0.0002655		TC0300012676.26577.PCOLCE2	0.1525	0.05756	0.0002884		TC0600011777.54210.TREM1	0.15	0.05189	0.00026		TC0200008894.10461.MERTK	0.1164	0.05316	0.0002663
	TC1800007850.81035.COLEC12	0.1661	0.05278	0.000267		TC0X00006626.51311.TLR8	0.153	0.05729	0.0002898		TC0200008894.10461.MERTK	0.1531	0.05268	0.0002665		TC0100011417.1379.CR1L	0.1153	0.05406	0.0002735
	TC1500010407.290.ANPEP	0.1677	0.05263	0.0002688		TC0500007792.3074.HEXB	0.1524	0.05715	0.0002919		TC0400012621.2180.ACSL1	0.1543	0.05254	0.0002683		TC1700008263.8714.ABCC3	0.1183	0.05545	0.0002832
	TC1200012749.9332.CD163	0.1658	0.0531	0.0002738		TC0400010940.27284.SULT1B1	0.1547	0.05721	0.000295		TC1000011445.26509.MYOF	0.1516	0.05281	0.0002723		TC0100007206.978.CDA	0.1199	0.05518	0.0002845
	TC0500012956.3101.HK3	0.1651	0.05287	0.0002752		TC0500012956.3101.HK3	0.1544	0.05695	0.0002964		TC0700012276.9732.DOCK4	0.1553	0.05319	0.0002768		TC1100007767.51338.MS4A4A	0.1187	0.05794	0.0003016
	TC0100016656.4688.NCF2	0.1684	0.05275	0.0002771		TC0100009913.54507.ADAMTSL4	0.1547	0.05683	0.0002986		TC0100013441.2268.FGR	0.1562	0.05275	0.0002771		TC2200007894.51816.ADA2	0.1233	0.061	0.0003205
	TC0300013151.57552.NCEH1	0.169	0.05233	0.0002774		TC2000008295.56261.GPCPD1	0.153	0.05712	0.0003028		TC0900010969.7464.CORO2A	0.1543	0.05229	0.0002772		TC1800006915.59340.HRH4	0.1268	0.06152	0.0003262
	TC0100018403.54206.ERRFI1	0.168	0.05276	0.0002823		TC0600011777.54210.TREM1	0.1548	0.05769	0.0003087		TC1900008668.2358.FPR2	0.1534	0.0521	0.0002788		TC0600008156.22875.ENPP4	0.1282	0.06314	0.0003378
	TC0100013441.2268.FGR	0.1676	0.05233	0.0002825		TC1900010807.634.CEACAM1	0.1574	0.05811	0.0003137		TC1900009352.10501.SEMA6B	0.1556	0.05286	0.0002854		TC0300009500.64778.FNDC3B	0.1275	0.06376	0.0003443
	TC0100006805.116362.RBP7	0.1677	0.05314	0.0002895		TC1300008463.2321.FLT1	0.1547	0.05771	0.0003144		TC0800007221.3084.NRG1	0.1592	0.05433	0.000296		TC0100006805.116362.RBP7	0.1289	0.06336	0.0003452
	TC0600011777.54210.TREM1	0.1691	0.0536	0.0002946		TC1000010768.1959.EGR2	0.1571	0.05777	0.0003175		TC0100016656.4688.NCF2	0.1621	0.05682	0.0003123		TC0500007695.441081.LOC441081	0.1291	0.06347	0.0003489
	TC2000008295.56261.GPCPD1	0.1736	0.05727	0.0003176		TC1100013221.834.CASP1	0.1565	0.05776	0.0003203		TC0100007206.978.CDA	0.1624	0.05821	0.0003228		TC0300013151.57552.NCEH1	0.1287	0.06296	0.0003491
	TC1600010859.197259.MLKL	0.174	0.05733	0.0003207		TC0200008894.10461.MERTK	0.1565	0.05824	0.0003258		TC0100015752.1520.CTSS	0.161	0.05795	0.0003242		TC0300013108.23043.TNIK	0.1278	0.06432	0.0003598
	TC0200012189.58484.NLRC4	0.1756	0.05891	0.0003324		TC0800007957.157506.RDH10	0.1595	0.06193	0.0003495		TC0500007792.3074.HEXB	0.1608	0.05765	0.0003253		TC2200009142.23209.MLC1	0.1278	0.06415	0.000362
	TC0100015752.1520.CTSS	0.1765	0.05885	0.0003349		TC0100015752.1520.CTSS	0.1602	0.06181	0.0003518		TC0100018403.54206.ERRFI1	0.1613	0.05757	0.0003276		TC1000006937.84898.PLXDC2	0.1321	0.06578	0.0003744
	TC0700012276.9732.DOCK4	0.1779	0.06002	0.0003445		TC0200016720.284996.RNF149	0.1625	0.06409	0.0003679		TC0200012189.58484.NLRC4	0.1627	0.05791	0.0003324		TC1000010961.5660.PSAP	0.1332	0.06548	0.0003758
	TC1900008668.2358.FPR2	0.1783	0.06079	0.0003519		TC0300012815.53829.P2RY13	0.1653	0.06463	0.0003741		TC0900010971.55357.TBC1D2	0.1654	0.05886	0.0003407		TC0400012458.3248.HPGD	0.1316	0.06503	0.0003764
	TC0800007221.3084.NRG1	0.1791	0.06082	0.000355		TC0400012621.2180.ACSL1	0.1661	0.06482	0.0003783		TC0100015476.3158.HMGCS2	0.1657	0.06125	0.0003575		TC1000012577.3988.LIPA	0.1323	0.06525	0.0003809
	TC0100015275.140.ADORA3	0.1792	0.06082	0.000358		TC0100015476.3158.HMGCS2	0.1684	0.0654	0.0003849		TC1700009556.388325.SCIMP	0.1668	0.06146	0.0003617		TC0200010467.65061.CDK15	0.1311	0.06657	0.0003918
	TC0100009417.128346.C1orf162	0.1797	0.06163	0.0003657		TC1100013129.1509.CTSD	0.1682	0.06683	0.0003966		TC1000010273.8829.NRP1	0.1674	0.06257	0.0003713		TC0600009862.9590.AKAP12	0.1337	0.06643	0.0003942
	TC2000007102.3055.HCK	0.1802	0.06176	0.0003695		TC1500010407.290.ANPEP	0.1687	0.06672	0.0003992		TC0100009417.128346.C1orf162	0.1705	0.06213	0.0003717		TC2000007509.5476.CTSA	0.1381	0.06832	0.0004087
	TC0200016648.10602.CDC42EP3	0.1849	0.06582	0.000397		TC2000009970.10326.SIRPB1	0.1698	0.06806	0.0004105		TC1200006957.5800.PTPRO	0.1686	0.06207	0.0003744		TC2100007241.9619.ABCG1	0.1347	0.06795	0.0004099
	TC1900011770.728.C5AR1	0.1848	0.06609	0.0004018		TC1200009829.26253.CLEC4E	0.1702	0.06856	0.0004169		TC0200016648.10602.CDC42EP3	0.1683	0.06165	0.0003749		TC0700010751.313.AOAH	0.1387	0.06803	0.0004136
	TC0400012769.683.BST1	0.1855	0.06622	0.0004058		TC1600010859.197259.MLKL	0.1694	0.06881	0.0004218		TC0200016720.284996.RNF149	0.1691	0.0615	0.0003769		TC0500012519.6678.SPARC	0.1389	0.06762	0.0004144
	TC1900009352.10501.SEMA6B	0.1856	0.06643	0.0004104		TC0800007221.3084.NRG1	0.1703	0.06871	0.0004245		TC0700006984.29887.SNX10	0.1693	0.06336	0.0003914		TC0900012209.158219.TTC39B	0.1384	0.06718	0.000415
	TC0200012339.6546.SLC8A1	0.1847	0.0662	0.0004122		TC0800012382.1668.DEFA3	0.1717	0.07015	0.0004368		TC0700012849.23601.CLEC5A	0.1713	0.06348	0.0003953		TC0100013471.5724.PTAFR	0.1395	0.06822	0.0004247
	TC1900011255.89790.SIGLEC10	0.1872	0.06642	0.0004168		TC1900011255.89790.SIGLEC10	0.1736	0.07353	0.0004614		TC1700008598.284021.MILR1	0.1757	0.06924	0.0004345		TC1500008470.91947.ARRDC4	0.1407	0.06974	0.0004376
	TC0100015476.3158.HMGCS2	0.188	0.06776	0.0004285		TC0700008011.653361.NCF1	0.1749	0.07356	0.0004652		TC0800012176.5339.PLEC	0.1783	0.06981	0.0004414		TC0800011211.79815.NIPAL2	0.1403	0.07029	0.0004445
	TC0300012676.26577.PCOLCE2	0.1903	0.06959	0.0004434		TC0900010969.7464.CORO2A	0.1778	0.07316	0.0004662		TC1100007216.79056.PRRG4	0.1745	0.07003	0.0004463		TC1700007997.2896.GRN	0.141	0.07035	0.0004483
	TC0100015858.6279.S100A8	0.1908	0.07069	0.0004539		TC1900009352.10501.SEMA6B	0.1747	0.07271	0.0004668		TC1900011255.89790.SIGLEC10	0.182	0.0739	0.0004745		TC0100009913.54507.ADAMTSL4	0.1421	0.06986	0.0004486
	TC0100009866.2209.FCGR1A	0.1913	0.07085	0.0004584		TC1000007700.7321.UBE2D1	0.1748	0.07312	0.000473		TC1200011599.4048.LTA4H	0.1816	0.07351	0.0004755		TC0900010969.7464.CORO2A	0.1378	0.06971	0.000451
	TC0400008106.51191.HERC5	0.1945	0.07036	0.0004586		TC2000006501.140885.SIRPA	0.176	0.07371	0.0004804		TC0X00010659.101928941.RHOXF1P1	0.1812	0.07325	0.0004775		TC0200010795.6556.SLC11A1	0.1447	0.07195	0.000469
	TC0300009459.26996.GPR160	0.1926	0.07134	0.0004685		TC0X00008235.79836.LONRF3	0.1754	0.0735	0.0004826		TC2200007894.51816.ADA2	0.184	0.07554	0.0004961		TC0600014188.9749.PHACTR2	0.1482	0.07465	0.0004902
	TC1500008955.342184.FMN1	0.1924	0.07098	0.0004696		TC0500008632.6584.SLC22A5	0.1774	0.07316	0.000484		TC1900010670.1178.CLC	0.1829	0.07513	0.000497		TC1700009528.58191.CXCL16	0.1462	0.07433	0.0004918
	TC2000009970.10326.SIRPB1	0.1937	0.07289	0.0004857		TC1200006957.5800.PTPRO	0.1781	0.07349	0.0004898		TC0100011721.824.CAPN2	0.1873	0.07776	0.0005182		TC1900009443.718.C3	0.1484	0.07645	0.0005094
	TC0400012621.2180.ACSL1	0.1972	0.07454	0.0005004		TC0100018403.54206.ERRFI1	0.1809	0.07577	0.0005086		TC2000006501.140885.SIRPA	0.1846	0.07736	0.0005193		TC0X00010659.101928941.RHOXF1P1	0.1492	0.07657	0.000514
	TC1700008598.284021.MILR1	0.1967	0.07427	0.0005021		TC1800007850.81035.COLEC12	0.1815	0.07752	0.0005241		TC0100009866.2209.FCGR1A	0.1848	0.07728	0.0005225		TC0700006984.29887.SNX10	0.1512	0.07985	0.0005399
	TC0100015819.6281.S100A10	0.197	0.07453	0.0005076		TC0700013538.445347.TARP	0.1813	0.07736	0.0005268		TC0500007780.64283.ARHGEF28	0.1874	0.07799	0.0005311		TC0800007221.3084.NRG1	0.1519	0.07961	0.0005422
	TC1000009152.5654.HTRA1	0.1986	0.07472	0.0005125		TC1700009556.388325.SCIMP	0.1811	0.07684	0.000527		TC0700013538.445347.TARP	0.1889	0.07847	0.0005382		TC0400007933.306.ANXA3	0.1516	0.07948	0.0005451
	TC2000008678.1471.CST3	0.1988	0.07484	0.0005169		TC0700009411.93432.MGAM2	0.1841	0.07773	0.0005369		TC1900011770.728.C5AR1	0.1887	0.07962	0.00055		TC0100011414.1378.CR1	0.1525	0.07901	0.0005458
	TC1000007700.7321.UBE2D1	0.2003	0.07629	0.0005307		TC0700006984.29887.SNX10	0.1835	0.07759	0.0005397		TC2000007102.3055.HCK	0.1891	0.07984	0.0005554		TC0100009866.2209.FCGR1A	0.1525	0.07931	0.0005517
	TC1400007227.3958.LGALS3	0.2022	0.0772	0.0005407		TC0400012990.91351.DDX60L	0.1856	0.07821	0.0005478		TC1500010725.825.CAPN3	0.187	0.07953	0.0005571		TC0400008175.10611.PDLIM5	0.1535	0.07921	0.0005548
	TC2200007894.51816.ADA2	0.2037	0.07894	0.0005568		TC0200009470.3176.HNMT	0.1852	0.0787	0.0005551		TC0700009680.55365.TMEM176A	0.1934	0.08198	0.0005782		TC0800006927.4023.LPL	0.1533	0.07874	0.0005554
	TC0500007695.441081.LOC441081	0.202	0.07859	0.0005582		TC0700007972.654816.NCF1B	0.1881	0.07829	0.000556		TC0200010410.26010.SPATS2L	0.1966	0.08649	0.0006143		TC0900010971.55357.TBC1D2	0.1536	0.07824	0.0005556
	TC0400006951.952.CD38	0.2022	0.07987	0.0005711		TC0300013151.57552.NCEH1	0.185	0.07923	0.0005665		TC0300008563.84925.DIRC2	0.2004	0.08826	0.0006311		TC1900011959.1088.CEACAM8	0.1536	0.08016	0.0005732
	TC1400008705.23428.SLC7A8	0.2036	0.07933	0.0005711		TC0200016648.10602.CDC42EP3	0.1851	0.07916	0.0005699		TC0400012769.683.BST1	0.1991	0.08923	0.0006424		TC0100016656.4688.NCF2	0.1559	0.07965	0.0005734
	TC1200009829.26253.CLEC4E	0.203	0.07899	0.0005725		TC1200007352.120892.LRRK2	0.1872	0.08053	0.0005837		TC0100015819.6281.S100A10	0.1991	0.08909	0.0006457		TC0700013050.3757.KCNH2	0.1575	0.08357	0.0006057
	TC0200010410.26010.SPATS2L	0.2067	0.07992	0.0005832		TC1900011379.91662.NLRP12	0.1881	0.08021	0.0005853		TC1500007695.54852.PAQR5	0.1999	0.08849	0.0006457		TC0800007957.157506.RDH10	0.159	0.08301	0.0006057
	TC0100010032.6280.S100A9	0.2054	0.08016	0.0005888		TC1000009152.5654.HTRA1	0.1905	0.08182	0.000601		TC1200010023.121506.ERP27	0.2002	0.09103	0.0006686		TC1600011362.6296.ACSM3	0.1607	0.083	0.0006097
	TC2000006501.140885.SIRPA	0.2057	0.0799	0.0005907		TC0300008563.84925.DIRC2	0.1939	0.08388	0.0006202		TC0500012956.3101.HK3	0.2004	0.09051	0.0006692		TC1200007352.120892.LRRK2	0.1563	0.08301	0.0006137
	TC0900010969.7464.CORO2A	0.2073	0.08021	0.000597		TC0100013561.2170.FABP3	0.1934	0.08365	0.0006226		TC0800006692.4482.MSRA	0.2026	0.09037	0.0006726		TC1100013129.1509.CTSD	0.1583	0.08271	0.0006155
	TC0700012849.23601.CLEC5A	0.209	0.0818	0.0006128		TC1000007895.23555.TSPAN15	0.1892	0.0837	0.000627		TC2000009970.10326.SIRPB1	0.2039	0.08998	0.000674		TC0100007290.712.C1QA	0.1584	0.0837	0.000627
	TC1100013221.834.CASP1	0.2099	0.08138	0.0006136		TC0700009680.55365.TMEM176A	0.1925	0.08436	0.0006361		TC1500009429.23312.DMXL2	0.2037	0.08945	0.0006744		TC0100013818.5538.PPT1	0.1611	0.08339	0.0006287
	TC0200016720.284996.RNF149	0.21	0.08127	0.0006167		TC0200010410.26010.SPATS2L	0.1944	0.08509	0.0006457		TC1000009152.5654.HTRA1	0.206	0.08925	0.0006772		TC0200007261.25797.QPCT	0.1595	0.08317	0.0006311
	TC1200006957.5800.PTPRO	0.2105	0.08076	0.0006168		TC1100008518.55331.ACER3	0.1948	0.08573	0.0006547		TC0200012339.6546.SLC8A1	0.2049	0.08999	0.0006873		TC0500012956.3101.HK3	0.1621	0.0834	0.0006369
	TC1600009683.10261.IGSF6	0.2106	0.08214	0.0006313		TC2000009023.25939.SAMHD1	0.1964	0.08647	0.0006646		TC0500008632.6584.SLC22A5	0.2031	0.09071	0.0006972		TC1500009384.3067.HDC	0.1591	0.08319	0.0006394
	TC0300008563.84925.DIRC2	0.2123	0.08254	0.0006384		TC1100007216.79056.PRRG4	0.1963	0.08691	0.0006722		TC1400008705.23428.SLC7A8	0.2046	0.09088	0.0007029		TC0100013441.2268.FGR	0.1613	0.08309	0.0006426
	TC1900010670.1178.CLC	0.2111	0.08209	0.0006389		TC1200010559.7421.VDR	0.1961	0.08651	0.0006733		TC0300009459.26996.GPR160	0.2046	0.09069	0.0007058		TC2000009918.671.BPI	0.1636	0.08464	0.0006588
	TC1100013164.5553.PRG2	0.2162	0.08832	0.0006917		TC1400007227.3958.LGALS3	0.1987	0.08731	0.0006838		TC1200009829.26253.CLEC4E	0.2037	0.09062	0.0007097		TC2000008678.1471.CST3	0.163	0.08425	0.0006598
	TC1200011599.4048.LTA4H	0.2152	0.08789	0.0006926		TC1800006589.5797.PTPRM	0.2003	0.08719	0.0006871		TC0800009437.728358.DEFA1B	0.2066	0.0904	0.0007123		TC1100007763.932.MS4A3	0.1668	0.08487	0.0006688
	TC0100007638.347735.SERINC2	0.2186	0.08859	0.0007024		TC1600009683.10261.IGSF6	0.1975	0.08683	0.0006884		TC0800012381.1667.DEFA1	0.2066	0.09149	0.0007254		TC1000011445.26509.MYOF	0.1661	0.08473	0.0006718
	TC0700011532.654817.NCF1C	0.2183	0.0888	0.0007084		TC2000008678.1471.CST3	0.2002	0.08648	0.0006899		TC1000010172.6840.SVIL	0.2072	0.09139	0.0007291		TC1400006538.643332.ECRP	0.1643	0.08551	0.0006822
	TC0400012990.91351.DDX60L	0.2188	0.0893	0.0007168		TC0100013076.11240.PADI2	0.1976	0.08614	0.0006914		TC0800009231.2907.GRINA	0.2094	0.09169	0.0007359		TC2000009968.284759.SIRPB2	0.1681	0.08763	0.0007033
	TC1000010273.8829.NRP1	0.2238	0.09098	0.0007347		TC0400009818.4043.LRPAP1	0.2012	0.0872	0.0007041		TC1600010859.197259.MLKL	0.211	0.09447	0.0007628		TC1200012749.9332.CD163	0.1716	0.08877	0.0007168
	TC0100013561.2170.FABP3	0.2236	0.09387	0.0007625		TC0300009459.26996.GPR160	0.2016	0.09103	0.0007395		TC2000008678.1471.CST3	0.2124	0.0948	0.0007701		TC0700011054.2887.GRB10	0.1721	0.09081	0.0007377
	TC0800009231.2907.GRINA	0.2235	0.09428	0.0007705		TC0900008587.7099.TLR4	0.2047	0.09128	0.0007459		TC0300012815.53829.P2RY13	0.2103	0.09526	0.0007784		TC0X00008235.79836.LONRF3	0.1695	0.09058	0.0007402
	TC1300006770.241.ALOX5AP	0.2269	0.09469	0.0007784		TC0400011744.308.ANXA5	0.2039	0.09141	0.0007515		TC1700009686.399512.SLC25A35	0.213	0.09499	0.0007808		TC1400008677.9056.SLC7A7	0.173	0.09019	0.0007414
	TC1200011914.84329.HVCN1	0.2271	0.09549	0.0007896		TC1200011599.4048.LTA4H	0.2049	0.09099	0.0007524		TC1200010874.4327.MMP19	0.2122	0.09448	0.0007813		TC0300009459.26996.GPR160	0.1738	0.08978	0.0007424
	TC1100007216.79056.PRRG4	0.2277	0.09583	0.0007971		TC1000007461.83937.RASSF4	0.207	0.09204	0.0007656		TC0300013151.57552.NCEH1	0.2173	0.09743	0.0008104		TC1900008881.2204.FCAR	0.1732	0.09087	0.0007559
	TC0700009680.55365.TMEM176A	0.2255	0.09692	0.0008109		TC1900006493.1991.ELANE	0.2075	0.09236	0.0007728		TC1000007700.7321.UBE2D1	0.2165	0.09691	0.0008108		TC0600011777.54210.TREM1	0.1742	0.09197	0.0007694
	TC0200009470.3176.HNMT	0.2308	0.09657	0.0008127		TC1200011914.84329.HVCN1	0.2075	0.09258	0.0007791		TC0400012990.91351.DDX60L	0.2159	0.099	0.0008331		TC2000009218.6385.SDC4	0.1754	0.09148	0.0007698
	TC0700013538.445347.TARP	0.2269	0.09633	0.0008153		TC0100009866.2209.FCGR1A	0.2084	0.09369	0.0007929		TC1700007791.5914.RARA	0.2183	0.09879	0.0008361		TC0300012676.26577.PCOLCE2	0.1742	0.09127	0.0007725
	TC1100012037.84441.MAML2	0.2295	0.09601	0.0008173		TC1200009891.64581.CLEC7A	0.2103	0.09342	0.0007953		TC0500009562.3274.HRH2	0.219	0.09937	0.0008459		TC0900007807.1612.DAPK1	0.1767	0.09129	0.0007771
	TC0900008587.7099.TLR4	0.2325	0.09817	0.0008405		TC2000007102.3055.HCK	0.2106	0.09408	0.0008054		TC1800007360.5874.RAB27B	116.9	4.864e-05	2.366e-09		TC0400012917.116984.ARAP2	0.1753	0.09153	0.0007836
	TC0100011721.824.CAPN2	0.2303	0.09784	0.0008424		TC0100016156.257106.ARHGAP30	0.2077	0.09415	0.0008107		TC0800010990.759.CA1	81.49	0.0006851	6.665e-08		TC1000007471.240.ALOX5	0.1779	0.09335	0.0008037
	TC0400011744.308.ANXA5	0.2284	0.09793	0.0008479		TC1000011368.118932.ANKRD22	0.2122	0.09687	0.0008387		TC0400011013.5473.PPBP	86.05	0.0005821	8.494e-08		TC1500010407.290.ANPEP	0.1775	0.09329	0.0008077
	TC0500009562.3274.HRH2	0.2328	0.09835	0.0008563		TC0300006465.57633.LRRN1	0.213	0.09649	0.0008402		TC0400012019.2993.GYPA	88.44	0.0004366	8.494e-08		TC0X00011121.2564.GABRE	0.1786	0.09405	0.0008189
	TC1000010172.6840.SVIL	0.2326	0.09832	0.0008609		TC1900009684.54.ACP5	0.2106	0.09611	0.0008415		TC0400008134.22915.MMRN1	68.15	0.0007667	1.865e-07		TC1200006645.920.CD4	0.1775	0.09363	0.0008198
	TC1300009956.144811.LACC1	0.2331	0.09903	0.0008719		TC0600008981.202.CRYBG1	0.2144	0.09627	0.0008476		TC0400012018.2994.GYPB	58.4	0.001437	4.195e-07		TC0200016651.1545.CYP1B1	0.1797	0.09363	0.0008243
	TC1000011368.118932.ANKRD22	0.2349	0.09851	0.0008721		TC0100007451.1043.CD52	0.2151	0.09729	0.0008613		TC1800008317.25925.ZNF521	59.13	0.001232	4.195e-07		TC0700009680.55365.TMEM176A	0.1805	0.09402	0.0008324
	TC1800007360.5874.RAB27B	112.8	4.864e-05	2.366e-09		TC0100011721.824.CAPN2	0.2157	0.09961	0.0008867		TC0400012015.2996.GYPE	53.92	0.001174	4.568e-07		TC1200009829.26253.CLEC4E	0.1808	0.09425	0.000839
	TC0400012019.2993.GYPA	88.82	0.0005069	4.932e-08		TC1700012187.407977.TNFSF12-TNFSF13	0.2183	0.09957	0.0008912		TC0900010959.55363.HEMGN	39.9	0.004207	1.842e-06		TC0300007466.211.ALAS1	0.184	0.0952	0.0008521
	TC0400011013.5473.PPBP	92.3	0.0003964	5.785e-08		TC1700008598.284021.MILR1	0.2186	0.09997	0.0008996		TC0900009569.4781.NFIB	40.47	0.00407	1.98e-06		TC0800009961.1191.CLU	0.1842	0.09492	0.0008542
	TC0400012018.2994.GYPB	56.97	0.001418	2.76e-07		TC1700012226.55803.ADAP2	0.2175	0.09962	0.0009013		TC1700012274.3690.ITGB3	37.13	0.004516	2.417e-06		TC1400008705.23428.SLC7A8	0.187	0.09907	0.0008963
	TC0400012015.2996.GYPE	56.18	0.00123	2.992e-07		TC1900008881.2204.FCAR	0.2189	0.09909	0.0009013		TC1100009917.3043.HBB	36.54	0.004548	2.655e-06		TC1800008317.25925.ZNF521	96.18	0.000253	1.231e-08
	TC0400008134.22915.MMRN1	60.31	0.001025	2.992e-07		TC1500008955.342184.FMN1	0.2195	0.09983	0.000913		TC0100010609.26052.DNM3	34.91	0.004427	2.799e-06		TC1200012700.387882.C12orf75	90.12	0.0001922	1.87e-08
	TC0800010990.759.CA1	50.11	0.001602	5.455e-07		TC1800007360.5874.RAB27B	89.95	4.86e-05	2.37e-09		TC1400010777.123036.TC2N	35.66	0.004395	2.993e-06		TC0200014764.1803.DPP4	81.99	0.0001762	2.571e-08
	TC1700012274.3690.ITGB3	46.48	0.002083	8.106e-07		TC1800008317.25925.ZNF521	69.6	0.0005069	4.93e-08		TC1700009694.4628.MYH10	36.21	0.004708	3.435e-06		TC0400010961.3512.JCHAIN	70.98	0.0002535	4.932e-08
	TC1800008317.25925.ZNF521	42.01	0.002423	1.061e-06		TC0400011013.5473.PPBP	64.74	0.0003964	5.79e-08		TC0100016357.6403.SELP	34.53	0.004776	3.717e-06		TC1800008750.6925.TCF4	61.78	0.0008564	2.083e-07
	TC0200007803.29094.LGALSL	38.93	0.004133	2.011e-06		TC0400012019.2993.GYPA	51.17	0.0008485	1.65e-07		TC0400011012.5196.PF4	33.61	0.005474	4.527e-06		TC0200013616.3899.AFF3	46.55	0.001694	4.945e-07
	TC0900009569.4781.NFIB	38.68	0.003989	2.134e-06		TC0400008134.22915.MMRN1	57.36	0.0008564	2.08e-07		TC0400009088.2983.GUCY1B1	31.47	0.005307	4.647e-06		TC1200008016.23329.TBC1D30	49.2	0.00149	5.072e-07
	TC0100016357.6403.SELP	38.16	0.003871	2.259e-06		TC0800010990.759.CA1	43.61	0.001522	4.44e-07		TC0200007803.29094.LGALSL	31.79	0.006134	5.669e-06		TC1200009903.100528032.KLRC4-KLRK1	39.36	0.002083	8.106e-07
	TC1100009917.3043.HBB	38.08	0.003722	2.354e-06		TC0900009569.4781.NFIB	38.53	0.003704	1.26e-06		TC0600011999.6005.RHAG	30.97	0.006663	6.482e-06		TC0500011418.4208.MEF2C	34.9	0.002716	1.189e-06
	TC1700009694.4628.MYH10	36.49	0.003595	2.448e-06		TC1000009927.338596.ST8SIA6	35.94	0.003616	1.41e-06		TC1000009927.338596.ST8SIA6	28.71	0.007507	7.668e-06		TC1700012072.116729.PPP1R27	32.82	0.003444	1.675e-06
	TC0400009088.2983.GUCY1B1	34.8	0.004595	3.353e-06		TC0700011876.440.ASNS	33.89	0.004452	1.95e-06		TC0800011445.284.ANGPT1	28.31	0.007882	8.435e-06		TC0200007854.4211.MEIS1	33.84	0.003215	1.72e-06
	TC1200009888.51266.CLEC1B	34.19	0.004991	3.884e-06		TC1700009694.4628.MYH10	34.37	0.004356	2.12e-06		TC0600009884.80177.MYCT1	26.91	0.008033	8.987e-06		TC0200014620.785.CACNB4	31.07	0.003604	2.103e-06
	TC0900010959.55363.HEMGN	34.06	0.005002	4.136e-06		TC0100016357.6403.SELP	33.08	0.004164	2.23e-06		TC1200009888.51266.CLEC1B	28.04	0.007968	9.302e-06		TC1100012708.9638.FEZ1	29.18	0.003872	2.448e-06
	TC0400011012.5196.PF4	34.05	0.004744	4.153e-06		TC0400010961.3512.JCHAIN	32.37	0.00414	2.42e-06		TC0300007055.10217.CTDSPL	24.07	0.009753	1.186e-05		TC0200009967.1745.DLX1	28.25	0.004229	2.88e-06
	TC1400010777.123036.TC2N	33.02	0.00512	4.732e-06		TC0400012015.2996.GYPE	33.18	0.003822	2.42e-06		TC1100009919.3044.HBBP1	24.95	0.01099	1.39e-05		TC0400011732.79625.NDNF	26.69	0.005323	3.884e-06
	TC0100010609.26052.DNM3	32.19	0.005041	4.904e-06		TC0800011445.284.ANGPT1	31.16	0.003899	2.66e-06		TC0500011418.4208.MEF2C	23.95	0.01128	1.481e-05		TC0500010480.5618.PRLR	25.41	0.005641	4.391e-06
	TC1100009919.3044.HBBP1	29.37	0.006085	6.215e-06		TC1400010777.123036.TC2N	31.13	0.003947	2.88e-06		TC0300009179.116931.MED12L	22.3	0.01326	1.807e-05		TC0200010284.4430.MYO1B	24.82	0.006496	5.372e-06
	TC0600011999.6005.RHAG	30.93	0.006024	6.446e-06		TC0400012018.2994.GYPB	31.62	0.003929	3.06e-06		TC0400010961.3512.JCHAIN	22.49	0.01319	1.86e-05		TC0200014693.9595.CYTIP	24.33	0.006355	5.564e-06
	TC0300007055.10217.CTDSPL	24.82	0.007294	8.16e-06		TC0200007854.4211.MEIS1	29.17	0.004455	3.68e-06		TC1100012100.7225.TRPC6	22.45	0.01275	1.86e-05		TC1000008315.657.BMPR1A	23.85	0.006324	5.845e-06
	TC0600010709.2162.F13A1	23.95	0.01324	1.546e-05		TC0400009088.2983.GUCY1B1	25.82	0.006395	5.6e-06		TC0200007854.4211.MEIS1	20.46	0.01334	2.011e-05		TC1600008498.57687.VAT1L	24.15	0.006008	5.845e-06
	TC1000009927.338596.ST8SIA6	22.96	0.01274	1.55e-05		TC0600011999.6005.RHAG	26.7	0.00711	6.57e-06		TC0500013200.317671.RFESD	22.21	0.01343	2.09e-05		TC2000006676.24141.LAMP5	23.4	0.006085	6.215e-06
	TC0500010869.79993.ELOVL7	22.95	0.01273	1.61e-05		TC0300007055.10217.CTDSPL	22.36	0.006883	6.7e-06		TC1100009918.3045.HBD	21.71	0.0134	2.151e-05		TC0900007593.6096.RORB	23.27	0.00614	6.571e-06
	TC0600009884.80177.MYCT1	23.69	0.0128	1.682e-05		TC1100009917.3043.HBB	25.71	0.006642	6.79e-06		TC0600010709.2162.F13A1	21.54	0.01324	2.189e-05		TC1600007959.4493.MT1E	21.53	0.006984	7.814e-06
	TC0500011418.4208.MEF2C	21.93	0.01357	1.848e-05		TC0300009179.116931.MED12L	25.35	0.006525	6.98e-06		TC0400007839.5197.PF4V1	20.7	0.01421	2.42e-05		TC1800007440.55205.ZNF532	21.62	0.007068	8.252e-06
	TC0400007839.5197.PF4V1	21.89	0.0136	1.919e-05		TC0500011418.4208.MEF2C	25.34	0.006418	7.18e-06		TC0700009145.4232.MEST	19.5	0.01603	2.807e-05		TC1200009875.160365.CLECL1	20.84	0.008154	9.916e-06
	TC1100009918.3045.HBD	22.04	0.01315	1.919e-05		TC1700012274.3690.ITGB3	25.56	0.006197	7.23e-06		TC0200016714.51252.FAM178B	19.67	0.01583	2.849e-05		TC1300009394.84189.SLITRK6	19.18	0.009634	1.218e-05
	TC2000007925.81027.TUBB1	21.19	0.0141	2.126e-05		TC0700009145.4232.MEST	25.95	0.005993	7.29e-06		TC1600006446.3039.HBA1	19.23	0.01565	2.893e-05		TC0100011012.5996.RGS1	18.77	0.01021	1.341e-05
	TC0300009179.116931.MED12L	19.9	0.01543	2.402e-05		TC0100010609.26052.DNM3	25.28	0.006178	7.81e-06		TC1600006445.3040.HBA2	19.39	0.01541	2.924e-05		TC1200009876.969.CD69	18.79	0.01075	1.464e-05
	TC0500013200.317671.RFESD	20.09	0.01523	2.445e-05		TC0400011012.5196.PF4	22.2	0.009277	1.22e-05		TC0700012870.3792.KEL	18.89	0.01513	2.943e-05		TC0200013916.3553.IL1B	17.65	0.012	1.693e-05
	TC0200016714.51252.FAM178B	19.52	0.01579	2.612e-05		TC0600009884.80177.MYCT1	20.8	0.01055	1.44e-05		TC0100008620.9829.DNAJC6	18.86	0.01621	3.233e-05		TC0200011040.81618.ITM2C	17.12	0.01391	2.029e-05
	TC0800011445.284.ANGPT1	20.04	0.01556	2.649e-05		TC1100009919.3044.HBBP1	19.12	0.01281	1.81e-05		TC2000007925.81027.TUBB1	18.42	0.01768	3.612e-05		TC0100011022.5997.RGS2	16.59	0.01479	2.23e-05
	TC0X00009795.212.ALAS2	18.78	0.01563	2.736e-05		TC0100008620.9829.DNAJC6	19.24	0.01245	1.82e-05		TC0700011876.440.ASNS	17.49	0.01883	3.938e-05		TC0100018045.64754.SMYD3	16.42	0.01457	2.269e-05
	TC0200007200.4052.LTBP1	18.95	0.01559	2.805e-05		TC0400011994.8821.INPP4B	19.29	0.01213	1.83e-05		TC0X00009795.212.ALAS2	16.73	0.02001	4.283e-05		TC0500008869.56662.VTRNA1-3	16.19	0.01454	2.334e-05
	TC1600006445.3040.HBA2	19.53	0.01563	2.889e-05		TC0800010880.3574.IL7	18.78	0.01238	1.93e-05		TC1100013133.3048.HBG2	16.73	0.02137	4.678e-05		TC0100018545.100131234.MIR181A1HG	16.28	0.01498	2.478e-05
	TC1200007037.5139.PDE3A	18.45	0.016	3.035e-05		TC0700012870.3792.KEL	18.16	0.01283	2.06e-05		TC0X00009493.80258.EFHC2	16.87	0.02098	4.695e-05		TC1200010145.586.BCAT1	15.08	0.01479	2.519e-05
	TC0200007854.4211.MEIS1	18.24	0.01571	3.056e-05		TC0100014995.1266.CNN3	17.08	0.01598	2.64e-05		TC0200007200.4052.LTBP1	15.7	0.0206	4.711e-05		TC1600011399.4501.MT1X	15.13	0.0172	3.012e-05
	TC0700012870.3792.KEL	18.61	0.01532	3.056e-05		TC1100012100.7225.TRPC6	16.86	0.0164	2.79e-05		TC1200007037.5139.PDE3A	16.52	0.02056	4.801e-05		TC0700010619.9805.SCRN1	14.4	0.01731	3.115e-05
	TC1600006446.3039.HBA1	19.34	0.01496	3.056e-05		TC0700010619.9805.SCRN1	16.77	0.01645	2.88e-05		TC0100014995.1266.CNN3	16.02	0.02029	4.836e-05		TC0100015856.6283.S100A12	15.33	0.01741	3.219e-05
	TC0700009145.4232.MEST	18.38	0.01473	3.082e-05		TC0600010709.2162.F13A1	16.94	0.01607	2.89e-05		TC0400011994.8821.INPP4B	16.44	0.02066	5.025e-05		TC1300008892.10161.LPAR6	14.43	0.01698	3.221e-05
	TC0400010961.3512.JCHAIN	18.69	0.01556	3.331e-05		TC0500013200.317671.RFESD	16.26	0.01705	3.15e-05		TC1500010857.2038.EPB42	15.37	0.02026	5.025e-05		TC0900008953.445.ASS1	14.99	0.01677	3.263e-05
	TC0100014995.1266.CNN3	17.93	0.01535	3.361e-05		TC0200016714.51252.FAM178B	15.44	0.01927	3.66e-05		TC0800010880.3574.IL7	15.64	0.02182	5.52e-05		TC0600009327.5570.PKIB	14.69	0.0167	3.331e-05
	TC1500010857.2038.EPB42	17.2	0.0161	3.603e-05		TC0200016581.84281.C2orf88	15.56	0.01904	3.7e-05		TC0200016757.10787.NCKAP1	15.66	0.02151	5.545e-05		TC1500009214.9333.TGM5	14.14	0.01852	3.783e-05
	TC0100016074.6708.SPTA1	17.82	0.01711	3.912e-05		TC1200009888.51266.CLEC1B	15.28	0.01876	3.74e-05		TC1700008452.284161.GDPD1	15.48	0.02152	5.652e-05		TC1000011398.3363.HTR7	13.61	0.01827	3.822e-05
	TC0X00009493.80258.EFHC2	17.73	0.01702	3.973e-05		TC0X00009493.80258.EFHC2	15.06	0.0189	3.86e-05		TC0500010869.79993.ELOVL7	15.43	0.02223	5.947e-05		TC0600007158.6659.SOX4	14.08	0.01998	4.276e-05
	TC1100012100.7225.TRPC6	17.58	0.01669	3.977e-05		TC1100009918.3045.HBD	15.45	0.01895	3.96e-05		TC0100016074.6708.SPTA1	15.17	0.02233	6.082e-05		TC0900008441.7357.UGCG	13.42	0.02033	4.45e-05
	TC1100013133.3048.HBG2	17.45	0.01676	4.077e-05		TC1200010145.586.BCAT1	14.95	0.01917	4.1e-05		TC0700010619.9805.SCRN1	15.27	0.02264	6.278e-05		TC0600007596.7124.TNF	13.3	0.02005	4.485e-05
	TC0200007506.4072.EPCAM	16.58	0.01755	4.354e-05		TC0200007803.29094.LGALSL	14.8	0.01908	4.18e-05		TC1000009714.5588.PRKCQ	14.78	0.02312	6.524e-05		TC0100014766.23566.LPAR3	13.23	0.01992	4.555e-05
	TC0200016581.84281.C2orf88	16.36	0.01829	4.625e-05		TC0X00006957.7504.XK	15.22	0.01882	4.21e-05		TC0X00009069.395.ARHGAP6	14.34	0.02302	6.605e-05		TC1000009725.57713.SFMBT2	12.9	0.02045	4.774e-05
	TC0200016757.10787.NCKAP1	15.54	0.0216	5.569e-05		TC0400007542.3815.KIT	14.68	0.01868	4.27e-05		TC0200016581.84281.C2orf88	14.47	0.02344	6.841e-05		TC0100014995.1266.CNN3	12.73	0.02077	4.95e-05
	TC0400012956.79071.ELOVL6	15.19	0.02192	5.759e-05		TC0900010959.55363.HEMGN	14.8	0.01843	4.3e-05		TC0400012956.79071.ELOVL6	14.82	0.02367	7.023e-05		TC0600007060.29116.MYLIP	12.95	0.02134	5.189e-05
	TC0X00009069.395.ARHGAP6	14.43	0.02155	5.766e-05		TC0600012372.167691.LCA5	14.42	0.01915	4.56e-05		TC0600012372.167691.LCA5	14.48	0.02348	7.08e-05		TC0100017491.55740.ENAH	12.61	0.02149	5.331e-05
	TC1800008977.10666.CD226	14.44	0.02355	6.415e-05		TC1000009714.5588.PRKCQ	13.85	0.022	5.35e-05		TC1100010207.55553.SOX6	14.26	0.02404	7.368e-05		TC1200006773.51348.KLRF1	12.37	0.0215	5.438e-05
	TC1600008209.999.CDH1	14.45	0.02325	6.447e-05		TC1200007037.5139.PDE3A	13.73	0.02178	5.4e-05		TC0200015264.8436.CAVIN2	14.15	0.02409	7.499e-05		TC0400010449.81793.TLR10	12.16	0.02386	6.151e-05
	TC0600012372.167691.LCA5	14.54	0.02307	6.508e-05		TC1100011886.23682.RAB38	13.42	0.02293	5.8e-05		TC0200007506.4072.EPCAM	13.33	0.02498	7.899e-05		TC0300014020.56650.CLDND1	12.12	0.0246	6.461e-05
	TC1000009714.5588.PRKCQ	14.28	0.02345	6.73e-05		TC0400007839.5197.PF4V1	13.44	0.02251	5.8e-05		TC1800008977.10666.CD226	13.83	0.02516	8.079e-05		TC1800007396.9480.ONECUT2	11.55	0.02653	7.096e-05
	TC1900007242.652995.UCA1	14.28	0.0241	7.035e-05		TC0100016074.6708.SPTA1	13.22	0.02342	6.15e-05		TC0400007542.3815.KIT	13.79	0.02553	8.319e-05		TC0600010235.4301.AFDN	11.4	0.02897	7.892e-05
	TC0400011994.8821.INPP4B	14.01	0.02441	7.243e-05		TC0800010252.286.ANK1	13.01	0.02322	6.21e-05		TC0X00006957.7504.XK	13.43	0.02653	8.774e-05		TC0200016115.10123.ARL4C	11.31	0.03044	8.44e-05
	TC0800010252.286.ANK1	13.93	0.0245	7.389e-05		TC0800011074.100127983.C8orf88	13.07	0.02432	6.62e-05		TC1600008209.999.CDH1	13.37	0.02688	9.023e-05		TC0500011240.9456.HOMER1	10.78	0.03216	9.074e-05
	TC0X00006957.7504.XK	13.82	0.0242	7.416e-05		TC0500010869.79993.ELOVL7	13.05	0.02463	6.83e-05		TC0500012567.10826.FAXDC2	13.12	0.02656	9.044e-05		TC1200012748.283316.CD163L1	10.86	0.03228	9.264e-05
	TC1700008452.284161.GDPD1	13.46	0.02494	7.763e-05		TC0600009343.154215.NKAIN2	12.74	0.02524	7.12e-05		TC0800011074.100127983.C8orf88	12.71	0.02667	9.21e-05		TC0X00011012.139065.SLITRK4	10.79	0.03233	9.437e-05
	TC0400007542.3815.KIT	13.4	0.02503	7.913e-05		TC0200007200.4052.LTBP1	12.64	0.02492	7.15e-05		TC0700010718.554236.DPY19L2P1	13.12	0.02809	9.838e-05		TC1600007964.4490.MT1B	10.84	0.03195	9.481e-05
	TC0700010619.9805.SCRN1	12.93	0.02725	8.748e-05		TC1700008452.284161.GDPD1	12.85	0.0245	7.15e-05		TC1100011886.23682.RAB38	12.19	0.03163	0.0001123		TC1600007966.4496.MT1H	10.73	0.03176	9.577e-05
	TC1300006658.10810.WASF3	12.93	0.02738	8.923e-05		TC1100013133.3048.HBG2	12.63	0.02513	7.46e-05		TC1200010145.586.BCAT1	12.04	0.0316	0.0001137		TC1000009092.22876.INPP5F	10.65	0.03203	9.817e-05
	TC0100008620.9829.DNAJC6	12.67	0.02779	9.193e-05		TC0400012907.166647.ADGRA3	12.01	0.02616	7.89e-05		TC0300012943.56925.LXN	11.58	0.03459	0.0001262		TC1600007957.4502.MT2A	10.67	0.03205	9.979e-05
	TC0500012567.10826.FAXDC2	12.15	0.03018	0.0001013		TC0400012956.79071.ELOVL6	12.33	0.02614	8.01e-05		TC1200007053.80763.SPX	11.45	0.0343	0.0001268		TC1400009973.9252.RPS6KA5	10.68	0.03167	0.0001001
	TC0200015264.8436.CAVIN2	12.23	0.03103	0.0001057		TC2000007925.81027.TUBB1	12.15	0.02704	8.42e-05		TC0100012318.148823.GCSAML	11.5	0.03387	0.0001268		TC0300013949.6304.SATB1	10.59	0.03152	0.0001012
	TC0800011074.100127983.C8orf88	11.86	0.03201	0.0001105		TC0100012318.148823.GCSAML	11.21	0.03088	9.77e-05		TC0800010252.286.ANK1	11.68	0.03371	0.0001279		TC0600006836.9450.LY86	10.51	0.03228	0.0001052
	TC0100009064.54874.FNBP1L	11.39	0.03388	0.0001186		TC0700010718.554236.DPY19L2P1	11.61	0.03135	0.0001007		TC1600007541.51327.AHSP	11.09	0.03741	0.0001438		TC0400009129.59350.RXFP1	10.6	0.03254	0.0001076
	TC1200010145.586.BCAT1	11.6	0.03348	0.0001189		TC1200011588.84101.USP44	11.28	0.03152	0.0001027		TC1900007242.652995.UCA1	11.19	0.03819	0.0001486		TC1600007958.4500.MT1L	10.49	0.03287	0.0001103
	TC1400006686.116173.CMTM5	11.42	0.03407	0.0001226		TC1600006445.3040.HBA2	11.14	0.03215	0.0001063		TC0300012718.5352.PLOD2	10.76	0.03776	0.0001488		TC0200009994.83879.CDCA7	10.12	0.03579	0.0001219
	TC0700010718.554236.DPY19L2P1	11.14	0.03585	0.0001308		TC1400007603.9628.RGS6	10.91	0.03236	0.0001086		TC1200011067.283417.DPY19L2	10.85	0.03758	0.0001499		TC1600010421.4495.MT1G	9.973	0.03567	0.0001232
	TC1600007541.51327.AHSP	11.12	0.03632	0.0001343		TC0X00009795.212.ALAS2	11.11	0.03337	0.0001136		TC1300007565.122060.SLAIN1	10.4	0.04099	0.0001655		TC1600007962.4489.MT1A	10.09	0.03592	0.0001258
	TC1100011886.23682.RAB38	11.13	0.03647	0.0001366		TC1600006446.3039.HBA1	11.08	0.03299	0.0001139		TC1400006686.116173.CMTM5	10.28	0.0406	0.0001659		TC0800012457.157378.TMEM65	10.19	0.03557	0.0001263
	TC0100011382.8444.DYRK3	10.81	0.03691	0.0001401		TC0200009005.57628.DPP10	10.45	0.03776	0.0001322		TC0900009043.8328.GFI1B	10.27	0.04111	0.00017		TC1200012606.4033.LRMP	9.762	0.03849	0.0001385
	TC0300012943.56925.LXN	10.8	0.03671	0.0001411		TC1700010830.3674.ITGA2B	10.35	0.03826	0.0001358		TC0200013750.2274.FHL2	10.26	0.0408	0.0001707		TC0600014074.3096.HIVEP1	9.711	0.03811	0.000139
	TC1300007565.122060.SLAIN1	10.64	0.03931	0.000153		TC0100009064.54874.FNBP1L	10.43	0.03849	0.0001385		TC1400007603.9628.RGS6	10.42	0.04093	0.0001732		TC0400012907.166647.ADGRA3	9.668	0.03963	0.0001465
	TC1400007603.9628.RGS6	10.32	0.03961	0.0001561		TC1200011067.283417.DPY19L2	10.13	0.0395	0.0001441		TC0100009064.54874.FNBP1L	10.27	0.04224	0.0001808		TC0700009977.5154.PDGFA	9.748	0.03919	0.0001468
	TC0300012718.5352.PLOD2	10.41	0.03942	0.0001573		TC1300006658.10810.WASF3	10.22	0.03958	0.0001463		TC1200011588.84101.USP44	9.98	0.04362	0.0001888		TC0600011315.346171.ZFP57	9.484	0.03938	0.0001494
	TC1100010207.55553.SOX6	10.03	0.04012	0.000162		TC0300012943.56925.LXN	9.956	0.03989	0.0001494		TC0200009005.57628.DPP10	9.714	0.04467	0.0001956		TC1600007963.326343.MT1DP	9.458	0.03981	0.000153
	TC0100012318.148823.GCSAML	9.977	0.03993	0.0001631		TC0200013750.2274.FHL2	9.919	0.03949	0.0001498		TC2200007413.9402.GRAP2	9.777	0.04626	0.0002048		TC1300008453.2322.FLT3	9.467	0.03955	0.0001539
	TC0200013750.2274.FHL2	9.848	0.04031	0.0001667		TC0X00009069.395.ARHGAP6	9.806	0.04018	0.0001544		TC1300006658.10810.WASF3	9.612	0.04581	0.000205		TC1100012958.387748.OR56B1	9.37	0.03939	0.0001552
	TC2200007413.9402.GRAP2	10.07	0.0403	0.0001686		TC1200007053.80763.SPX	9.767	0.04128	0.0001606		TC1400007328.23002.DAAM1	9.669	0.04582	0.0002073		TC0200009978.5163.PDK1	9.288	0.03918	0.0001563
	TC0400009086.2982.GUCY1A1	9.912	0.04181	0.000177		TC0200015264.8436.CAVIN2	9.911	0.04093	0.0001613		TC0400011712.8654.PDE5A	9.432	0.04706	0.0002152		TC1800007059.1837.DTNA	9.59	0.03891	0.0001571
	TC1400007328.23002.DAAM1	9.838	0.04194	0.0001795		TC0300012572.80321.CEP70	9.749	0.04096	0.0001634		TC1700008123.4635.MYL4	9.611	0.04893	0.0002261		TC0300008542.942.CD86	9.455	0.03849	0.0001573
	TC1700010830.3674.ITGA2B	9.633	0.04324	0.0001872		TC0400012903.8842.PROM1	9.756	0.04099	0.0001655		TC0100018439.6886.TAL1	8.977	0.05721	0.0002672		TC1600007961.4498.MT1JP	9.237	0.03859	0.0001596
	TC1200011588.84101.USP44	9.7	0.04284	0.0001875		TC0300012718.5352.PLOD2	9.484	0.04407	0.0001801		TC0400010989.9508.ADAMTS3	8.687	0.05901	0.0002784		TC0500011448.57561.ARRDC3	9.525	0.03831	0.0001603
	TC0900009043.8328.GFI1B	9.245	0.04547	0.0002013		TC0400009086.2982.GUCY1A1	9.481	0.04462	0.0001845		TC0100015953.5313.PKLR	8.601	0.05845	0.0002786		TC0800012433.7163.TPD52	9.443	0.03827	0.000162
	TC0800008848.5820.PVT1	9.154	0.04787	0.0002142		TC0200009978.5163.PDK1	9.324	0.04435	0.0001855		TC0400009086.2982.GUCY1A1	8.656	0.05929	0.0002855		TC0100010314.4063.LY9	9.176	0.04143	0.0001774
	TC1200011067.283417.DPY19L2	8.919	0.04899	0.0002216		TC1600009022.64499.TPSB2	9.246	0.0461	0.0001951		TC0800008848.5820.PVT1	8.444	0.06105	0.0002969		TC0300013420.10644.IGF2BP2	9.165	0.04184	0.0001811
	TC0100016822.343450.KCNT2	9.22	0.04916	0.0002248		TC1800008977.10666.CD226	9.201	0.04661	0.0001995		TC0100015310.6566.SLC16A1	8.301	0.06167	0.000303		TC0700010564.3206.HOXA10	8.873	0.04292	0.0001879
	TC0800010880.3574.IL7	8.868	0.04957	0.0002291		TC0200013916.3553.IL1B	9.207	0.04723	0.0002045		TC1700010830.3674.ITGA2B	8.244	0.06258	0.0003105		TC0X00011259.412.STS	8.899	0.04371	0.0001935
	TC1700008123.4635.MYL4	8.934	0.0499	0.000233		TC1400006686.116173.CMTM5	9.07	0.04767	0.0002087		TC0200007205.25780.RASGRP3	8.29	0.06241	0.0003127		TC1000011485.9124.PDLIM1	9.037	0.04494	0.0002011
	TC1700006653.2811.GP1BA	8.734	0.04954	0.0002338		TC0100009938.10962.MLLT11	9.043	0.0479	0.000212		TC0X00010465.54830.NUP62CL	8.443	0.06186	0.000313		TC0200013638.164832.LONRF2	8.935	0.04526	0.0002048
	TC0300013417.200879.LIPH	8.911	0.05144	0.0002452		TC1300007565.122060.SLAIN1	9.017	0.04817	0.0002156		TC0100011382.8444.DYRK3	8.135	0.06261	0.0003198		TC0100017948.1122.CHML	8.773	0.04621	0.0002113
	TC0700011876.440.ASNS	8.773	0.05202	0.0002505		TC0500007077.4883.NPR3	9.008	0.04815	0.0002178		TC1000011485.9124.PDLIM1	8.07	0.06333	0.0003266		TC0600009459.5167.ENPP1	8.595	0.04729	0.0002185
	TC0X00009268.9468.PCYT1B	8.609	0.05489	0.000267		TC0900009043.8328.GFI1B	8.862	0.04868	0.0002226		TC0400010449.81793.TLR10	8.115	0.06316	0.0003287		TC1700010630.1236.CCR7	8.583	0.04803	0.0002243
	TC0700008745.5577.PRKAR2B	8.313	0.05439	0.0002672		TC1200009875.160365.CLECL1	8.922	0.04871	0.0002251		TC0200009978.5163.PDK1	8.085	0.06296	0.0003308		TC0100010887.81563.C1orf21	8.407	0.04861	0.0002294
	TC0X00010465.54830.NUP62CL	8.354	0.05393	0.0002676		TC0800008848.5820.PVT1	8.769	0.04908	0.0002292		TC1200009875.160365.CLECL1	8.077	0.06426	0.0003407		TC1100012389.23705.CADM1	8.4	0.05057	0.0002411
	TC0700008351.2791.GNG11	8.29	0.05697	0.0002855		TC1900007242.652995.UCA1	8.661	0.05075	0.0002395		TC0900009673.4300.MLLT3	8.026	0.06431	0.0003441		TC0900010886.5727.PTCH1	8.426	0.05168	0.0002489
	TC0100018439.6886.TAL1	8.304	0.05689	0.0002878		TC0200007506.4072.EPCAM	8.782	0.05054	0.0002409		TC0X00009268.9468.PCYT1B	8.045	0.0649	0.0003504		TC0400007836.3576.CXCL8	8.3	0.05131	0.0002496
	TC1600009022.64499.TPSB2	8.031	0.05726	0.0002925		TC1600008209.999.CDH1	8.502	0.05065	0.0002439		TC0400012907.166647.ADGRA3	7.906	0.06551	0.0003569		TC0700013581.79689.STEAP4	8.45	0.05188	0.0002549
	TC0900009673.4300.MLLT3	7.954	0.05846	0.0003014		TC0900009673.4300.MLLT3	8.58	0.05083	0.0002472		TC0300012572.80321.CEP70	7.934	0.06624	0.0003641		TC0500012123.100126299.VTRNA2-1	8.204	0.05215	0.0002588
	TC0100017084.1510.CTSE	7.968	0.05848	0.0003044		TC0100018439.6886.TAL1	8.455	0.05159	0.0002535		TC0600011138.3007.HIST1H1D	7.73	0.06851	0.0003799		TC0200010328.57181.SLC39A10	8.176	0.05464	0.0002738
	TC1000011485.9124.PDLIM1	7.937	0.05818	0.0003056		TC0300013420.10644.IGF2BP2	8.546	0.05139	0.000255		TC0700008745.5577.PRKAR2B	7.551	0.06851	0.0003833		TC0900011192.1902.LPAR1	8.072	0.05478	0.0002771
	TC0100009938.10962.MLLT11	7.873	0.05829	0.0003091		TC0500012567.10826.FAXDC2	8.418	0.05139	0.0002575		TC1600009022.64499.TPSB2	7.646	0.07002	0.0003951		TC1500008695.653073.GOLGA8J	7.996	0.05543	0.0002831
	TC0400012907.166647.ADGRA3	7.74	0.06021	0.0003222		TC1500006806.6263.RYR3	8.265	0.0535	0.0002707		TC0500008054.10622.POLR3G	7.621	0.07211	0.0004104		TC1400009919.54207.KCNK10	8.032	0.05546	0.0002859
	TC0400010449.81793.TLR10	7.708	0.06234	0.0003366		TC0300011757.5627.PROS1	8.239	0.05493	0.0002805		TC0400008879.2549.GAB1	7.787	0.07168	0.0004114		TC0700011876.440.ASNS	7.947	0.05531	0.0002879
	TC0400008879.2549.GAB1	7.831	0.06194	0.0003375		TC0400010989.9508.ADAMTS3	8.135	0.05609	0.0002892		TC0500007077.4883.NPR3	7.395	0.07499	0.0004341		TC0300008989.55186.SLC25A36	8.052	0.05497	0.0002888
	TC0200007205.25780.RASGRP3	7.623	0.06378	0.0003506		TC1500010857.2038.EPB42	8.216	0.05692	0.0002963		TC0300011757.5627.PROS1	7.437	0.07439	0.0004342		TC0100017289.5784.PTPN14	7.888	0.05481	0.0002906
	TC0100015310.6566.SLC16A1	7.563	0.06325	0.0003507		TC0100016822.343450.KCNT2	8.246	0.05745	0.0003018		TC0400012458.3248.HPGD	7.458	0.07484	0.0004405		TC0300012572.80321.CEP70	8.011	0.05455	0.0002919
	TC0400011712.8654.PDE5A	7.311	0.06754	0.0003778		TC0200007205.25780.RASGRP3	7.997	0.06016	0.000319		TC0100017548.8476.CDC42BPA	7.274	0.07832	0.0004648		TC1500010842.101059918.GOLGA8R	7.88	0.05408	0.000292
	TC1200009875.160365.CLECL1	7.347	0.06738	0.0003802		TC1100008999.85463.ZC3H12C	7.824	0.06112	0.000327		TC1400007466.2530.FUT8	7.372	0.08048	0.0004815		TC0600011138.3007.HIST1H1D	7.971	0.0541	0.0002947
	TC1000007861.80312.TET1	7.33	0.06762	0.0003848		TC0100018545.100131234.MIR181A1HG	7.746	0.06195	0.0003345		TC0700008351.2791.GNG11	7.252	0.08045	0.0004852		TC1800006841.57534.MIB1	7.939	0.05393	0.0002964
	TC0400012458.3248.HPGD	7.238	0.06942	0.0003984		TC1000011485.9124.PDLIM1	7.707	0.06177	0.0003365		TC0100008114.7389.UROD	7.171	0.07991	0.0004859		TC0700010321.2115.ETV1	7.811	0.05649	0.0003133
	TC0300013420.10644.IGF2BP2	7.282	0.0691	0.0004		TC0200015211.30061.SLC40A1	7.664	0.06323	0.0003476		TC0100009938.10962.MLLT11	7.171	0.07955	0.0004875		TC0100009035.23285.KIAA1107	7.623	0.06316	0.0003533
	TC0100014790.255631.COL24A1	7.186	0.06992	0.0004081		TC0200016757.10787.NCKAP1	7.727	0.06311	0.00035		TC0300013417.200879.LIPH	7.452	0.07893	0.0004876		TC1400008583.57820.CCNB1IP1	7.566	0.06398	0.000361
	TC0300011757.5627.PROS1	7.168	0.06998	0.0004119		TC0X00009268.9468.PCYT1B	7.589	0.06452	0.0003609		TC0900012245.216.ALDH1A1	7.047	0.08113	0.0005051		TC1400007328.23002.DAAM1	7.579	0.06453	0.0003673
	TC0100017548.8476.CDC42BPA	6.962	0.07301	0.0004333		TC0100017548.8476.CDC42BPA	7.567	0.06452	0.000364		TC0100016822.343450.KCNT2	7.25	0.0819	0.0005139		TC0800012001.5747.PTK2	7.373	0.06666	0.0003826
	TC1200007053.80763.SPX	7.066	0.07361	0.0004404		TC1400007466.2530.FUT8	7.686	0.06544	0.0003724		TC0100014762.117178.SSX2IP	6.954	0.08272	0.0005231		TC1000012329.664.BNIP3	7.471	0.06678	0.0003865
	TC0100015953.5313.PKLR	6.906	0.07327	0.0004419		TC0100015310.6566.SLC16A1	7.524	0.06513	0.0003739		TC0300010714.9881.TRANK1	6.937	0.08268	0.0005269		TC2100006784.58494.JAM2	7.327	0.06638	0.0003875
	TC0200009189.2995.GYPC	6.957	0.07551	0.0004591		TC0300010714.9881.TRANK1	7.364	0.06648	0.0003848		TC1200007714.269.AMHR2	6.885	0.08316	0.000534		TC0400012644.8470.SORBS2	7.276	0.06733	0.0003963
	TC1200009800.6515.SLC2A3	6.826	0.0759	0.0004652		TC0X00010465.54830.NUP62CL	7.388	0.06667	0.0003891		TC1800007198.6563.SLC14A1	6.921	0.08274	0.0005353		TC1000011515.29760.BLNK	7.164	0.07106	0.0004217
	TC0200009978.5163.PDK1	7.051	0.0756	0.000467		TC0200015194.7035.TFPI	7.518	0.06654	0.0003917		TC1500007318.374618.TEX9	6.937	0.0833	0.000543		TC0X00006658.8481.OFD1	7.162	0.07084	0.0004238
	TC1400007466.2530.FUT8	7.073	0.07654	0.0004766		TC0100014790.255631.COL24A1	7.277	0.06905	0.0004097		TC1200009800.6515.SLC2A3	6.863	0.08324	0.0005466		TC0100016443.60674.GAS5	7.263	0.07086	0.0004274
	TC0100012272.163882.CNST	6.74	0.07663	0.0004809		TC0300012686.285195.SLC9A9	7.446	0.06946	0.0004156		TC0200015211.30061.SLC40A1	6.833	0.08304	0.0005494		TC0500010813.166968.MIER3	7.268	0.07068	0.0004298
	TC0500011194.2151.F2RL2	6.792	0.07657	0.0004842		TC1000007861.80312.TET1	7.17	0.07141	0.0004307		TC0400008137.401145.CCSER1	6.808	0.08289	0.0005524		TC1200012753.3822.KLRC2	7.227	0.07054	0.0004323
	TC1800007411.23327.NEDD4L	7.197	0.07726	0.0004923		TC0X00010541.105463123.XACT	7.303	0.07215	0.0004387		TC1000007199.6935.ZEB1	6.933	0.08332	0.0005593		TC1400010715.84962.AJUBA	6.996	0.07014	0.0004333
	TC1500010136.23205.ACSBG1	6.764	0.07796	0.0005006		TC0100008621.3953.LEPR	7.197	0.07213	0.0004421		TC0600011228.8330.HIST1H2AK	6.971	0.08318	0.0005624		TC0X00010126.546.ATRX	7.1	0.0709	0.0004414
	TC0500010635.3157.HMGCS1	6.634	0.07783	0.0005035		TC0400010449.81793.TLR10	7.145	0.07247	0.0004477		TC0300012686.285195.SLC9A9	7.017	0.08271	0.0005632		TC1000011005.5033.P4HA1	6.904	0.07422	0.0004657
	TC0100008114.7389.UROD	6.587	0.07871	0.0005131		TC0X00007368.7216.TRO	6.948	0.07369	0.0004588		TC0500007623.375449.MAST4	6.753	0.08225	0.0005641		TC0200015869.130340.AP1S3	6.981	0.07418	0.0004691
	TC2200006827.2781.GNAZ	6.527	0.07872	0.0005169		TC0600009456.5169.ENPP3	6.853	0.07663	0.0004809		TC0500009076.1836.SLC26A2	6.764	0.08178	0.0005649		TC1900006819.9322.TRIP10	6.852	0.07473	0.0004762
	TC0500009076.1836.SLC26A2	6.575	0.07821	0.0005174		TC2200007413.9402.GRAP2	6.895	0.07661	0.0004845		TC0200013001.119.ADD2	6.631	0.0852	0.0005927		TC0100010514.9019.MPZL1	6.843	0.07494	0.0004812
	TC0500007623.375449.MAST4	6.553	0.07796	0.0005195		TC1500007510.7168.TPM1	7.013	0.07616	0.0004853		TC1700011435.3384.ICAM2	6.761	0.08713	0.0006103		TC1600010732.1728.NQO1	7.067	0.07668	0.0004961
	TC0200009005.57628.DPP10	6.628	0.07914	0.0005313		TC0700008745.5577.PRKAR2B	6.894	0.07657	0.0004916		TC0300013420.10644.IGF2BP2	6.613	0.08678	0.0006121		TC0900009673.4300.MLLT3	6.672	0.07915	0.0005159
	TC0300012686.285195.SLC9A9	6.868	0.07904	0.0005344		TC1700008123.4635.MYL4	6.893	0.07743	0.0005009		TC0200009774.85461.TANC1	6.519	0.08644	0.0006139		TC1300009598.1880.GPR183	6.618	0.07944	0.0005217
	TC1700011435.3384.ICAM2	6.684	0.07952	0.0005416		TC0200014819.6335.SCN9A	6.716	0.07926	0.0005166		TC1000007861.80312.TET1	6.591	0.08622	0.0006165		TC1200009872.3820.KLRB1	6.676	0.08056	0.0005329
	TC1000007199.6935.ZEB1	6.639	0.07976	0.000547		TC0300013068.2122.MECOM	6.674	0.07926	0.0005205		TC0200014819.6335.SCN9A	6.558	0.08571	0.000617		TC1500010712.643699.GOLGA8N	6.654	0.08051	0.0005365
	TC1800007198.6563.SLC14A1	6.322	0.083	0.0005733		TC1200010516.81539.SLC38A1	6.867	0.07868	0.0005205		TC0100012272.163882.CNST	6.37	0.08891	0.0006444		TC0100009938.10962.MLLT11	6.592	0.08282	0.0005559
	TC0X00010541.105463123.XACT	6.653	0.08414	0.0005853		TC1800008750.6925.TCF4	6.787	0.07849	0.0005231		TC0200013916.3553.IL1B	6.452	0.08905	0.0006497		TC1100012949.8519.IFITM1	6.587	0.08263	0.0005587
	TC0900012245.216.ALDH1A1	6.327	0.08564	0.0005999		TC1200009876.969.CD69	6.847	0.0787	0.0005283		TC1300010033.728591.CCDC169	6.558	0.08889	0.0006529		TC0900010769.4783.NFIL3	6.449	0.08637	0.0005882
	TC0200015211.30061.SLC40A1	6.367	0.08521	0.000601		TC0200010157.3676.ITGA4	6.495	0.08086	0.0005468		TC2200006827.2781.GNAZ	6.494	0.08843	0.0006539		TC1200009881.9976.CLEC2B	6.377	0.0883	0.0006056
	TC0200009774.85461.TANC1	6.123	0.08925	0.0006338		TC1200007010.54477.PLEKHA5	6.544	0.08124	0.0005532		TC0600007635.9374.PPT2	6.38	0.08823	0.0006567		TC0200015476.65059.RAPH1	6.446	0.08793	0.0006073
	TC0600007635.9374.PPT2	6.155	0.08977	0.0006419		TC0400008879.2549.GAB1	6.734	0.08116	0.0005566		TC0200009189.2995.GYPC	6.523	0.08786	0.0006582		TC0800011855.3786.KCNQ3	6.622	0.08735	0.0006076
	TC1000010722.220963.SLC16A9	6.139	0.09005	0.0006483		TC0900007667.29968.PSAT1	6.573	0.08102	0.0005596		TC1700007360.27346.TMEM97	6.343	0.08827	0.0006656		TC1200006771.29121.CLEC2D	6.387	0.08748	0.0006128
	TC0200013001.119.ADD2	6.181	0.08952	0.0006488		TC0800010648.9420.CYP7B1	6.448	0.08285	0.0005763		TC0200010157.3676.ITGA4	6.255	0.08895	0.000675		TC0200010157.3676.ITGA4	6.359	0.08766	0.0006183
	TC0100016135.114836.SLAMF6	6.038	0.08942	0.0006524		TC0100008874.5567.PRKACB	6.52	0.08319	0.0005827		TC1500007510.7168.TPM1	6.381	0.09092	0.0006944		TC1800008743.80323.CCDC68	6.539	0.0876	0.0006221
	TC0300012212.4638.MYLK	6.161	0.09014	0.0006621		TC1200009800.6515.SLC2A3	6.587	0.08275	0.0005837		TC1700006653.2811.GP1BA	6.206	0.09236	0.0007099		TC0500013336.23635.SSBP2	6.364	0.08707	0.0006226
	TC1200009796.144195.SLC2A14	5.986	0.09097	0.0006726		TC0500007623.375449.MAST4	6.504	0.08239	0.0005851		TC0800010648.9420.CYP7B1	6.218	0.09203	0.0007118		TC1200008255.23390.ZDHHC17	6.546	0.08702	0.0006264
	TC0400008137.401145.CCSER1	6.269	0.09132	0.0006796		TC0500008054.10622.POLR3G	6.603	0.08192	0.0005857		TC1800007411.23327.NEDD4L	6.541	0.09235	0.0007187		TC0900008865.51148.CERCAM	6.299	0.08925	0.0006469
	TC0200010157.3676.ITGA4	5.921	0.09159	0.0006861		TC0100016443.60674.GAS5	6.546	0.08179	0.0005888		TC0300009194.56670.SUCNR1	6.177	0.09206	0.000721		TC0X00010670.55026.TMEM255A	6.278	0.08989	0.0006559
	TC0500007376.10468.FST	5.959	0.09126	0.0006881		TC0600011138.3007.HIST1H1D	6.364	0.08267	0.0005992		TC1200010516.81539.SLC38A1	6.235	0.09468	0.0007461		TC2100006782.114614.MIR155HG	6.308	0.08955	0.0006578
	TC1700007360.27346.TMEM97	5.875	0.09247	0.0007017		TC0300009194.56670.SUCNR1	6.217	0.08699	0.0006347		TC0500011194.2151.F2RL2	6.125	0.09538	0.0007563		TC0800009764.23362.PSD3	6.284	0.09015	0.0006666
	TC0300012572.80321.CEP70	5.909	0.09286	0.0007092		TC1300010033.728591.CCDC169	6.49	0.08686	0.000638		TC0200012933.25927.CNRIP1	6.095	0.0952	0.0007595		TC0100013804.656.BMP8B	6.392	0.08963	0.000667
	TC1300010033.728591.CCDC169	5.938	0.09563	0.000735		TC0X00007781.7552.ZNF711	6.202	0.08726	0.0006452		TC0100016135.114836.SLAMF6	6.022	0.09721	0.0007802		TC0X00006625.51284.TLR7	6.352	0.09012	0.0006751
	TC0800008547.93035.PKHD1L1	5.94	0.09654	0.0007467		TC0200009189.2995.GYPC	6.407	0.0874	0.0006504		TC1500006806.6263.RYR3	5.986	0.0967	0.0007808		TC0100015211.2947.GSTM3	6.197	0.09069	0.0006838
	TC0200014819.6335.SCN9A	5.788	0.09609	0.0007478		TC0400012458.3248.HPGD	6.125	0.08723	0.0006534		TC1200009796.144195.SLC2A14	5.935	0.09849	0.0008001		TC1000008646.90271.OLMALINC	6.157	0.09085	0.0006894
	TC0X00009611.92745.SLC38A5	5.841	0.09787	0.0007665		TC0100011022.5997.RGS2	6.352	0.08676	0.0006541		TC1000010722.220963.SLC16A9	5.979	0.09843	0.0008044		TC1500008933.728047.GOLGA8O	6.209	0.09114	0.000696
	TC0500007077.4883.NPR3	5.678	0.09945	0.0007837		TC0100016135.114836.SLAMF6	6.085	0.09141	0.0006936		TC1600011368.27040.LAT	5.984	0.09795	0.0008052		TC0700010561.3202.HOXA5	6.154	0.09152	0.0007033
	TC1500007318.374618.TEX9	5.679	0.09901	0.0007851		TC1000008351.9562.MINPP1	6.096	0.09252	0.0007065							TC0300008271.56987.BBX	6.15	0.09146	0.0007074
	TC1200007714.269.AMHR2	5.696	0.09963	0.0007948		TC0100015211.2947.GSTM3	6.032	0.09246	0.0007106							TC0600009240.3841.KPNA5	6.36	0.09126	0.0007102
	TC1100008999.85463.ZC3H12C	5.728	0.09946	0.0007982		TC0300008012.3355.HTR1F	6.104	0.09194	0.0007111							TC1600008712.3394.IRF8	6.07	0.09329	0.0007306
						TC1100010207.55553.SOX6	5.959	0.09144	0.0007117							TC0600009439.114801.TMEM200A	6.065	0.09301	0.0007329
						TC1400007328.23002.DAAM1	6.249	0.09088	0.0007117							TC1000006816.10133.OPTN	5.999	0.09347	0.0007411
						TC0700011785.1021.CDK6	6.043	0.09302	0.000733							TC0200015080.8575.PRKRA	5.998	0.09332	0.0007444
						TC0600007635.9374.PPT2	5.962	0.0938	0.0007437							TC1600007960.4499.MT1M	6.039	0.09299	0.0007464
						TC0100011382.8444.DYRK3	5.904	0.09376	0.0007479							TC0900012256.8555.CDC14B	6.041	0.09273	0.0007487
						TC0100015953.5313.PKLR	5.971	0.09482	0.000761							TC0800009872.8793.TNFRSF10D	6.07	0.09273	0.0007533
						TC0900012245.216.ALDH1A1	5.904	0.09436	0.0007619							TC0100009899.79630.C1orf54	5.961	0.094	0.0007682
						TC1600006529.7177.TPSAB1	5.841	0.09493	0.0007712							TC1300007706.407975.MIR17HG	5.915	0.09733	0.0008002
						TC0400011208.84142.ABRAXAS1	5.814	0.09468	0.0007737							TC1400008919.1073.CFL2	5.9	0.09725	0.0008042
						TC2000007132.1789.DNMT3B	5.913	0.096	0.0007892							TC1100007220.91614.DEPDC7	6.177	0.09746	0.0008107
						TC0300014020.56650.CLDND1	5.838	0.09967	0.0008242							TC2000007792.5203.PFDN4	5.88	0.09727	0.0008138
																TC0100007909.353500.BMP8A	5.893	0.09725	0.0008184
																TC0700012798.80853.KDM7A	5.902	0.09682	0.0008195
																TC0700013323.23353.SUN1	5.885	0.09672	0.0008234
																TC1000012011.6001.RGS10	5.877	0.09723	0.0008324
																TC1800007360.5874.RAB27B	5.876	0.09687	0.000834
																TC0500010628.389289.ANXA2R	5.971	0.09725	0.000842
																TC1500006728.643699.GOLGA8N	5.773	0.09799	0.0008532
																TC0X00009341.1756.DMD	5.73	0.09773	0.0008557
																TC0700009807.3638.INSIG1	5.714	0.09834	0.0008659
																TC1600010375.643911.CRNDE	6.058	0.09874	0.0008741
