# Supplementary material for: ZNF521 Enhances MLL-AF9-Dependent Hematopoietic Stem Cell Transformation in Acute Myeloid Leukemias by Altering the Gene Expression Landscape
Source: Int J Mol Sci. 2021 Oct 6;22(19):10814. doi: 10.3390/ijms221910814 (PMC8509509; doi:10.3390/ijms221910814)
Supplement: Supplementary file 1 [file ijms-22-10814-s001.zip › File_Suppl2_Venn 20-9-2021.xlsx]

## Sheet: A-Z up down Venn 23d
				Specific	Specific	Specific	Common_2_comparisons		Common_all								Specific	Specific	Specific	Common_2_comparisons			Common_all
Up-regulated genes vs CTL				MA9_vs_CTL	ZNF521_vs_CTL	23d_ZNF521+MA9_vs_CTL	MA9/ZNF521_vs_CTL	MA9/23d_ZNF521+MA9_vs_CTL	MA9/ZNF521/23d_ZNF521+MA9_vs_CTL				Down-regulated genes vs CTL				MA9_vs_CTL	ZNF521_vs_CTL	23d_ZNF521+MA9_vs_CTL	MA9/ZNF521_vs_CTL	ZNF521/23d_ZNF521+MA9_vs_CTL	MA9/23d_ZNF521+MA9_vs_CTL	MA9/ZNF521/23d_ZNF521+MA9_vs_CTL
				24	7	4	3	10	133								22	11	10	10	9	4	151
				ABRAXAS1	ACSBG1	CNRIP1	COL24A1	ADAMTS3	ADGRA3								VDR	SERINC2	MSRA	LGALS3	HRH2	DEFA1	IL7R
				CD69	CTSE	HIST1H2AK	XACT	CYP7B1	ALAS2								DEFA3	PRG2	HIVEP1	TLR4	SVIL	DEFA1B	MILR1
				CDK6	FST	LAT	ZC3H12C	HIST1H1D	ALDH1A1								CLEC7A	HERC5	SLC25A35	FMN1	ADA2	SLC8A1	HCK
				CLDND1	HMGCS1	SSX2IP		IL1B	ANGPT1								CEACAM1	NCF1C	RARA	FABP3	NRP1	SLC22A5	VSIG4
				DNMT3B	MYLK			POLR3G	ANK1								RASSF4	LOC441081	CAPN3	ANKRD22	PLEC		ADGRE4P
				ENPP3	PKHD1L1			RYR3	ARHGAP6								ADAP2	LACC1	MMP19	HNMT	C5AR1		ITGAM
				GAS5	SLC38A5			SLC38A1	ASNS								RDH10	MAML2	PAQR5	PPARG	SLC7A8		CSTA
				GSTM3				SUCNR1	BCAT1								CD52	ALOX5AP	CDA	CASP1	S100A10		CTSH
				HTR1F				TPM1	C2orf88								TSPAN15	TC02000123SLC8A1	DMXL2	ANXA5	GRINA		MS4A7
				LEPR				TRANK1	C8orf88								LRRN1	CD38	ARHGEF28	IGSF6			C1QA
				MECOM					CA1								LRRK2	CLIP4					SLC7A7
				MINPP1					CAVIN2								CRYBG1						CYP27A1
				MIR181A1HG					CCDC169								ACP5						ERP27
				NKAIN2					CD226								LRPAP1						P2RY13
				PLEKHA5					CDC42BPA								ARHGAP30						MGAM2
				PRKACB					CDH1								ELANE						VCAN
				PROM1					CEP70								SAMHD1						ARHGAP31
				PSAT1					CLEC1B								PADI2						SPATS2L
				RGS2					CMTM5								FCAR						TREM1
				TCF4					CNN3								TNFSF12-TNFSF13						CD163
				TFPI					CTDSPL								ACER3						NCF1B
				TPSAB1					DAAM1								NLRP12						ALCAM
				TRO					DNAJC6														RBP7
				ZNF711					DNM3														SEMA6B
									DPP10														HMGCS2
									DPY19L2														PDE1B
									DPY19L2P1														CTSS
									DYRK3														ERRFI1
									EFHC2														NCF2
									ELOVL6														MYOF
									ELOVL7														C1QC
									EPB42														FLT1
									EPCAM														CTSD
									F13A1														GPCPD1
									FAM178B														NLRC4
									FAXDC2														DDX60L
									FHL2														EGR2
									FNBP1L														DOCK4
									FUT8														FGR
									GAB1														KCNE1
									GCSAML														AQP9
									GDPD1														CDC42EP3
									GFI1B														FPR3
									GRAP2														ACSL1
									GUCY1A1														LPL
									GUCY1B1														ADORA3
									GYPA														HVCN1
									GYPB														SIRPB1
									GYPC														PCOLCE2
									GYPE														CXCL16
									HBA1														PTPRM
									HBA2														NRG1
									HBB														IL2RA
									HBBP1														CD24
									HBD														PLBD1
									HBG2														FCGR3B
									HEMGN														SORL1
									HPGD														ALOX5
									IGF2BP2														CEP295NL
									IL7														SULT1B1
									INPP4B														S100A8
									ITGA2B														TLR8
									ITGA4														ARRDC4
									ITGB3														EPX
									JCHAIN														LONRF3
									KCNT2														CLEC5A
									KEL														DIRC2
									KIT														GPNMB
									LC40A1														CYBB
									LCA5														MRC1
									LECL1														SCIMP
									LGALSL														BHLHE41
									LTBP1														SLC24A4
									LXN														FABP4
									MAST4														GPR160
									MED12L														SLC11A1
									MEF2C														PRRG4
									MEIS1														CST3
									MEST														NCEH1
									MLLT11														MERTK
									MLLT3														SGMS2
									MMRN1														SLCO2B1
									MYCT1														TARP
									MYH10														ALAS1
									MYL4														FBP1
									NCKAP1														ABCG1
									NFIB														PDK4
									NPR3														PLA2G7
									NUP62CL														FUCA1
									PCYT1B														SPP1
									PDE3A														FCGR1A
									PDK1														FPR2
									PDLIM1														MLKL
									PF4														GRN
									PF4V1														LRP1
									PKLR														IL17RA
									PLOD2														IL13RA1
									PPBP														SERPINA1
									PPT2														S100A11
									PRKAR2B														CLC
									PRKCQ														C1QB
									PROS1														HTRA1
									PVT1														RNF149
									RAB27B														TBC1D2
									RAB38														ANPEP
									RASGRP3														C1orf162
									RFESD														SIGLEC10
									RGS6														SNX10
									RHAG														SHTN1
									SCN9A														OLR1
									SCRN1														ADAMTSL4
									SELP														MS4A4A
									SLAIN1														COLEC12
									SLAMF6														FLVCR2
									SLC16A1														CCL24
									SLC2A3														CPM
									SLC9A9														NCF1
									SOX6														CYP1B1
									SPTA1														TMEM176A
									SPX														ADGRE3
									ST8SIA6														MS4A14
									TAL1														ENC1
									TC2N														MCEMP1
									TET1														CD68
									TLR10														BST1
									TPSB2														CLEC4E
									TRPC6														ST14
									TUBB1														MNDA
									UCA1														BCL2A1
									USP44														FCGR3A
									WASF3														RHOXF1P1
									XK														MGAT4A FN1
									ZNF521														HK3
																							HEXB
																							LTA4H
																							UBE2D1
																							PRG3
																							CAPN2
																							CORO2A
																							S100A9
																							MSR1
																							FPR1
																							PTPRO
																							MEGF9
																							ALDH2
																							SIRPA
																							SKIL
																							C3
																							CD14
																							HP

## Sheet:  A-Z up down Venn 58d
				Specific	Specific	Specific	Common_2_comparisons		Common_all								Specific	Specific	Specific	Common_2_comparisons			Common_all
Up-regulated genes vs CTL				MA9_vs_CTL	ZNF521_vs_CTL	58d_ZNF521+MA9_vs_CTL	MA9/ZNF521_vs_CTL	MA9/58d_ZNF521+MA9_vs_CTL	MA9/ZNF521/58d_ZNF521+MA9_vs_CTL				Down-regulated genes vs CTL				MA9_vs_CTL	ZNF521_vs_CTL	58d_ZNF521+MA9_vs_CTL	MA9/ZNF521_vs_CTL	ZNF521/58d_ZNF521+MA9_vs_CTL	MA9/58d_ZNF521+MA9_vs_CTL	MA9/ZNF521/58d_ZNF521+MA9_vs_CTL
				25	29	153	116	9	20								16	12	73	66	7	9	97
				ABRAXAS1	ACSBG1	AFDN	ALAS2	CD69	ADGRA3								ACER3	ALOX5AP	ABCC3	ACSL1	ADA2	CEACAM1	ABCG1
				ADAMTS3	ADD2	AFF3	ALDH1A1	CLDND1	ASNS								ACP5	GRINA	ACSM3	ADORA3	C5AR1	CLEC7A	ADAMTSL4
				CDK6	AHSP	AJUBA	ANGPT1	GAS5	BCAT1								ADAP2	HERC5	AKAP12	ALCAM	CD38	DEFA1	ADGRE3
				CYP7B1	AMHR2	ANXA2R	ANK1	GSTM3	CEP70								ARHGAP30	HRH2	ANXA1	ANKRD22	CLIP4	DEFA1B	ADGRE4P
				DNMT3B	CCSER1	AP1S3	ARHGAP6	HIST1H1D	CLECL1								CD52	LACC1	ANXA3	ANXA5	LOC441081	DEFA3	ALAS1
				ENPP3	CNST	ARL4C	C2orf88	IL1B	CNN3								CRYBG1	MAML2	AOAH	C1orf162	PRG2	ELANE	ALDH2
				HTR1F	CTSE	ARRDC3	C8orf88	MIR181A1HG	DAAM1								LRPAP1	NCF1C	APOC1	CAPN2	SLC7A8	FCAR	ALOX5
				LEPR	F2RL2	ASS1	CA1	RGS2	IGF2BP2								LRRN1	NRP1	ARAP2	CASP1		LRRK2	ANPEP
				MECOM	FST	ATRX	CAVIN2	TCF4	ITGA4								NLRP12	PLEC	AZU1	CDC42EP3		RDH10	AQP9
				MINPP1	GNAZ	BBX	CCDC169		JCHAIN								PADI2	S100A10	BPI	CEP295NL			ARHGAP31
				NKAIN2	GNG11	BLNK	CD226		MEF2C								RASSF4	SERINC2	C3AR1	COLEC12			ARRDC4
				PLEKHA5	GP1BA	BMP8A	CDC42BPA		MEIS1								SAMHD1	SVIL	CD2	CPM			BCL2A1
				POLR3G	HMGCS1	BMP8B	CDH1		MLLT11								SLC22A5		CD4	CTSH			BHLHE41
				PRKACB	ICAM2	BMPR1A	CLEC1B		MLLT3								TNFSF12-TNFSF13		CD96	CTSS			BST1
				PROM1	LIPH	BNIP3	CMTM5		PDK1								TSPAN15		CDA	DIRC2			C1QA
				PSAT1	MYLK	C12orf75	COL24A1		PDLIM1								VDR		CDK15	DOCK4			C1QB
				RYR3	NEDD4L	C1orf21	CTDSPL		RAB27B										CEACAM8	ENC1			C1QC
				SLC38A1	PDE5A	C1orf54	DNAJC6		SCRN1										CLU	ERP27			C3
				SUCNR1	PKHD1L1	CACNB4	DNM3		TLR10										CPA3	ERRFI1			CCL24
				TFPI	SLC14A1	CADM1	DPP10		ZNF521										CPVL	FABP3			CD14
				TPM1	SLC16A9	CCDC68	DPY19L2												CR1	FLT1			CD163
				TPSAB1	SLC26A2	CCNB1IP1	DPY19L2P1												CR1L	FLVCR2			CD24
				TRANK1	SLC2A14	CCR7	DYRK3												CTSA	FMN1			CD68
				TRO	SLC38A5	CD163L1	EFHC2												DAB2	FUCA1			CLC
				ZNF711	TANC1	CD86	ELOVL6												DAPK1	GPCPD1			CLEC4E
					TEX9	CDC14B	ELOVL7												DSC2	HCK			CLEC5A
					TMEM97	CDCA7	EPB42												ECRP	HEXB			CORO2A
					UROD	CERCAM	EPCAM												ENPP4	HMGCS2			CST3
					ZEB1	CFL2	F13A1												FAR2	HNMT			CSTA
						CHML	FAM178B												FCER1A	HTRA1			CTSD
						CLEC2B	FAXDC2												FKBP5	HVCN1			CXCL16
						CLEC2D	FHL2												FNDC3B	IL13RA1			CYBB
						CRNDE	FNBP1L												FYB1	IL17RA			CYP1B1
						CXCL8	FUT8												GABRE	IL2RA			CYP27A1
						CYTIP	GAB1												GAPT	IL7R			DDX60L
						DEPDC7	GCSAML												GPR34	LGALS3			EGR2
						DLX1	GDPD1												GRB10	LRP1			EPX
						DMD	GFI1B												HDC	LTA4H			FABP4
						DPP4	GRAP2												HPGD	MGAM2			FBP1
						DTNA	GUCY1A1												HPGDS	MGAT4A			FCGR1A
						ENAH	GUCY1B1												HRH4	MILR1			FCGR3A
						ENPP1	GYPA												ICA1	MS4A14			FCGR3B
						ETV1	GYPB												IL1RL1	MS4A7			FGR
						FEZ1	GYPC												KCNH2	NCF1			FN1
						FLT3	GYPE												LIN7A	NCF1B			FPR1
						GOLGA8J	HBA1												LIPA	NLRC4			FPR2
						GOLGA8N	HBA2												MARCH1	PDE1B			FPR3
						GOLGA8N	HBB												MGST1	PDK4			GPNMB
						GOLGA8O	HBBP1												MLC1	PRRG4			GPR160
						GOLGA8R	HBD												MPO	PTPRO			GRN
						GPR183	HBG2												MS4A3	RNF149			HK3
						HIVEP1	HEMGN												NIPAL2	S100A11			HP
						HOMER1	HPGD												NPL	S100A8			IGSF6
						HOXA10	IL7												PDLIM5	S100A9			ITGAM
						HOXA5	INPP4B												PHACTR2	SCIMP			KCNE1
						HTR7	ITGA2B												PLXDC2	SEMA6B			KCNE1
						IFITM1	ITGB3												PPT1	SHTN1			LONRF3
						INPP5F	KCNT2												PRTN3	SIRPA			LPL
						INSIG1	KEL												PSAP	SIRPB1			MCEMP1
						IRF8	KIT												PTAFR	SKIL			MEGF9
						ITM2C	LCA5												QPCT	SLC8A1			MERTK
						JAM2	LGALSL												RNASE2	SPATS2L			MLKL
						KCNK10	LTBP1												SDC4	SPP1			MNDA
						KCNQ3	LXN												SERPINB10	ST14			MRC1
						KDM7A	MAST4												SIRPB2	UBE2D1			MS4A4A
						KIAA1107	MED12L												SLCO4C1	VCAN			MSR1
						KLRB1	MEST												SNTB1				MYOF
						KLRC2	MMRN1												SPARC				NCEH1
						KLRC4-KLRK1	MYCT1												TENT5A				NCF2
						KLRF1	MYH10												THBS1				NRG1
						KPNA5	MYL4												TMEM236				OLR1
						LAMP5	NCKAP1												TNIK				P2RY13
						LONRF2	NFIB												TTC39B				PCOLCE2
						LPAR1	NPR3																PLA2G7
						LPAR3	NUP62CL																PLBD1
						LPAR6	PCYT1B																PPARG
						LRMP	PDE3A																PRG3
						LY86	PF4																PTPRM
						LY9	PF4V1																RBP7
						MIB1	PKLR																RHOXF1P1
						MIER3	PLOD2																SERPINA1
						MIR155HG	PPBP																SGMS2
						MIR17HG	PPT2																SIGLEC10
						MPZL1	PRKAR2B																SLC11A1
						MT1A	PRKCQ																SLC24A4
						MT1B	PROS1																SLC7A7
						MT1DP	PVT1																SLCO2B1
						MT1E	RAB38																SNX10
						MT1G	RASGRP3																SORL1
						MT1H	RFESD																SULT1B1
						MT1JP	RGS6																TARP
						MT1L	RHAG																TBC1D2
						MT1M	SCN9A																TLR4
						MT1X	SELP																TLR8
						MT2A	SLAIN1																TMEM176A
						MYLIP	SLAMF6																TREM1
						MYO1B	SLC16A1																VSIG4
						NDNF	SLC2A3
						NFIL3	SLC40A1
						NQO1	SLC9A9
						OFD1	SOX6
						OLMALINC	SPTA1
						ONECUT2	SPX
						OPTN	ST8SIA6
						OR56B1	TAL1
						P4HA1	TC2N
						PDGFA	TET1
						PFDN4	TPSB2
						PKIB	TRPC6
						PPP1R27	TUBB1
						PRKRA	UCA1
						PRLR	USP44
						PSD3	WASF3
						PTCH1	XACT
						PTK2	XK
						PTPN14	ZC3H12C
						RAPH1
						RGS1
						RGS10
						RORB
						RPS6KA5
						RXFP1
						S100A12
						SATB1
						SFMBT2
						SLC25A36
						SLC39A10
						SLITRK4
						SLITRK6
						SMYD3
						SORBS2
						SOX4
						SSBP2
						STEAP4
						STS
						SUN1
						TBC1D30
						TGM5
						TLR7
						TMEM200A
						TMEM255A
						TMEM65
						TNF
						TNFRSF10D
						TPD52
						TRIP10
						UGCG
						VAT1L
						VTRNA1-3
						VTRNA21
						ZDHHC17
						ZFP57
						ZNF532
