# Supplementary material for: ZNF521 Enhances MLL-AF9-Dependent Hematopoietic Stem Cell Transformation in Acute Myeloid Leukemias by Altering the Gene Expression Landscape
Source: Int J Mol Sci. 2021 Oct 6;22(19):10814. doi: 10.3390/ijms221910814 (PMC8509509; doi:10.3390/ijms221910814)
Supplement: Supplementary file 1 [file ijms-22-10814-s001.zip › Suppl fig 4 - Functional.Annot.Clustering_224transcripts_SPECIFIC_ZNF521.MA9.58d (1).xlsx]

## Sheet: selected_ANNOTCLUSTERS
Annotation Cluster 1	Enrichment Score: 7.074564204765766
Category	Term	Count	%	PValue	Genes	Fold Enrichment	FDR
GOTERM_BP_FAT	GO:0071294~cellular response to zinc ion	9	4.0724	1.90999e-11	MT1L, MT1M, MT1A, MT2A, MT1E, MT1B, MT1H, MT1X, MT1G	40.6538	3.55276e-08
Annotation Cluster 2	Enrichment Score: 5.2793871233685685
Category	Term	Count	%	PValue	Genes	Fold Enrichment	FDR
GOTERM_BP_FAT	GO:0001819~positive regulation of cytokine production	18	8.1448	2.68719e-06	FCER1A, C3AR1, TNF, CADM1, IL1RL1, CLU, ANXA1, LY9, TLR7, AZU1, CD86, CCR7, IRF8, KLRC4-KLRK1, CD2, CD4, THBS1, PTAFR	4.00219	0.00499829
Annotation Cluster 3	Enrichment Score: 4.792660174279331
Category	Term	Count	%	PValue	Genes	Fold Enrichment	FDR
GOTERM_BP_FAT	GO:0043207~response to external biotic stimulus	26	11.7647	1.1369e-05	TNF, IFITM1, ASS1, LY86, CLU, CXCL8, BNIP3, TLR7, AP1S3, AZU1, CD96, PRKRA, CD4, SPARC, OPTN, ANXA3, S100A12, CD86, CCR7, BPI, TNFRSF10D, IRF8, KLRC4-KLRK1, MPO, PTAFR, MGST1	2.69173	0.0211453
Annotation Cluster 4	Enrichment Score: 4.09943026844611
Category	Term	Count	%	PValue	Genes	Fold Enrichment	FDR
GOTERM_BP_FAT	GO:0042108~positive regulation of cytokine biosynthetic process	8	3.61991	6.48212e-06	FCER1A, AZU1, CD86, TNF, CD4, THBS1, TLR7, PTAFR	11.2557	0.0120566
Annotation Cluster 5	Enrichment Score: 4.03759050333859
Category	Term	Count	%	PValue	Genes	Fold Enrichment	FDR
GOTERM_BP_FAT	GO:0010562~positive regulation of phosphorus metabolic process	29	13.1222	3.05399e-05	GPR183, TNF, PDGFA, SLC39A10, CLU, AKAP12, LPAR3, LPAR1, SDC4, AZU1, PTK2, DAB2, CD4, THBS1, FCER1A, TNIK, FLT3, PSAP, SMYD3, S100A12, AJUBA, RPS6KA5, CCR7, GRB10, PRLR, BMP8B, PTAFR, BMPR1A, BMP8A	2.37266	0.0567918
Annotation Cluster 6	Enrichment Score: 3.99966792283704
Category	Term	Count	%	PValue	Genes	Fold Enrichment	FDR
GOTERM_BP_FAT	GO:0009967~positive regulation of signal transduction	35	15.8371	4.1732e-05	GPR183, TNF, PDGFA, SLC39A10, LY86, CLU, AKAP12, BNIP3, LPAR3, SOX4, LPAR1, ITM2C, TLR7, PTK2, DAB2, PRKRA, CD4, THBS1, BLNK, FCER1A, TNIK, FLT3, PSAP, HOMER1, ARRDC3, S100A12, AJUBA, CCR7, ZDHHC17, GRB10, PRLR, LPAR6, BMP8B, BMPR1A, BMP8A	2.10355	0.0775969
Annotation Cluster 7	Enrichment Score: 3.992387861450217
Category	Term	Count	%	PValue	Genes	Fold Enrichment	FDR
GOTERM_MF_FAT	GO:0060089~molecular transducer activity	39	17.6471	4.71039e-05	GPR183, C3AR1, KLRC2, CADM1, ENPP1, LPAR3, RORB, LPAR1, SDC4, TLR7, DAB2, HRH4, OR56B1, CLEC2D, CD2, CD4, KLRF1, DPP4, FCER1A, KLRB1, GABRE, CR1, RXFP1, IL1RL1, FLT3, CCR7, CD86, CD163L1, GPR34, PRLR, TNFRSF10D, LPAR6, HTR7, KLRC4-KLRK1, PTCH1, ANXA2R, KCNH2, PTAFR, BMPR1A	1.97423	0.0705102
Annotation Cluster 8	Enrichment Score: 3.8672548062843703
Category	Term	Count	%	PValue	Genes	Fold Enrichment	FDR
GOTERM_BP_FAT	GO:0043085~positive regulation of catalytic activity	37	16.7421	4.54567e-05	TNF, CDC14B, PDGFA, SLC39A10, CLU, APOC1, LPAR3, CTSA, LPAR1, SDC4, AZU1, RGS10, PTK2, PRKRA, CD4, AFDN, TRIP10, THBS1, TBC1D30, FCER1A, DEPDC7, CR1, TNIK, FLT3, PSAP, PSD3, PKIB, ARRDC3, S100A12, DAPK1, AJUBA, CCR7, RGS1, CHML, PRLR, ARAP2, PTAFR	2.03689	0.0845199
Annotation Cluster 9	Enrichment Score: 3.5745684696600377
Category	Term	Count	%	PValue	Genes	Fold Enrichment	FDR
GOTERM_BP_FAT	GO:0040012~regulation of locomotion	23	10.4072	8.49002e-05	GPR183, C3AR1, TNF, IFITM1, PDGFA, ONECUT2, ANXA1, CXCL8, LPAR1, SPARC, ARRDC3, SDC4, ANXA3, AJUBA, AZU1, PTK2, DAB2, CCR7, KLRC4-KLRK1, INPP5F, THBS1, PTAFR, BMPR1A	2.57027	0.157804
Annotation Cluster 10	Enrichment Score: 3.5364458049531278
Category	Term	Count	%	PValue	Genes	Fold Enrichment	FDR
GOTERM_BP_FAT	GO:0009966~regulation of signal transduction	53	23.9819	0.000129407	PDGFA, LY86, LPAR3, BNIP3, LPAR1, TLR7, DAB2, DEPDC7, TNIK, PSD3, OPTN, ARRDC3, DAPK1, CCR7, CD86, ZDHHC17, GRB10, LPAR6, GPR183, TNF, ENPP1, SLC39A10, ONECUT2, CLU, AKAP12, SOX4, CXCL8, ITM2C, RGS10, PTK2, DMD, HRH4, PRKRA, INPP5F, CD4, THBS1, TRIP10, BLNK, FCER1A, IL1RL1, FLT3, PSAP, HOMER1, S100A12, AJUBA, DLX1, RGS1, PRLR, PTCH1, ARAP2, BMP8B, BMP8A, BMPR1A	1.66742	0.240435
Annotation Cluster 11	Enrichment Score: 3.3531619620674777
Category	Term	Count	%	PValue	Genes	Fold Enrichment	FDR
GOTERM_BP_FAT	GO:0040011~locomotion	36	16.2896	7.14901e-05	GPR183, C3AR1, ENAH, TNF, IFITM1, PDGFA, ONECUT2, CXCL8, LPAR1, SDC4, AZU1, PTK2, DAB2, HOXA5, SORBS2, CEACAM8, CD2, INPP5F, ETV1, THBS1, DPP4, RNASE2, ANXA1, SPARC, ARRDC3, NDNF, ANXA3, S100A12, RPS6KA5, AJUBA, CCR7, KLRC4-KLRK1, JAM2, PTAFR, BMPR1A, FEZ1	2.01941	0.132895
Annotation Cluster 12	Enrichment Score: 3.3130827173342037
Category	Term	Count	%	PValue	Genes	Fold Enrichment	FDR
GOTERM_BP_FAT	GO:0007159~leukocyte cell-cell adhesion	18	8.1448	5.99116e-05	SATB1, GPR183, TNF, ASS1, CADM1, ANXA1, SOX4, LY9, SDC4, CERCAM, CCR7, CD86, PRLR, KLRC4-KLRK1, CD2, CD4, DPP4, PTAFR	3.14632	0.111382
Annotation Cluster 13	Enrichment Score: 3.274557695816326
Category	Term	Count	%	PValue	Genes	Fold Enrichment	FDR
GOTERM_BP_FAT	GO:0031325~positive regulation of cellular metabolic process	54	24.4344	0.000187246	CDC14B, PDGFA, LPAR3, RORB, LPAR1, SDC4, TLR7, DAB2, INSIG1, KDM7A, TNIK, SSBP2, PKIB, ARRDC3, DAPK1, GRB10, CD86, CCR7, PTAFR, GPR183, TNF, ASS1, SLC39A10, CLU, ONECUT2, AKAP12, APOC1, SOX4, AZU1, PTK2, HOXA5, HOXA10, INPP5F, ETV1, CD4, THBS1, FCER1A, CR1, FLT3, PSAP, ANXA1, SMYD3, ANXA3, S100A12, ATRX, RPS6KA5, AJUBA, PRLR, IRF8, KLRC4-KLRK1, PTCH1, BMP8B, BMP8A, BMPR1A	1.63245	0.347721
Annotation Cluster 14	Enrichment Score: 3.261747263890306
Category	Term	Count	%	PValue	Genes	Fold Enrichment	FDR
GOTERM_BP_FAT	GO:0002696~positive regulation of leukocyte activation	13	5.88235	0.000282835	FCER1A, GPR183, CD86, CCR7, SLC39A10, IL1RL1, ANXA1, CD2, KLRC4-KLRK1, CD4, THBS1, DPP4, PTAFR	3.58753	0.524792
Annotation Cluster 15	Enrichment Score: 3.0627218973410333
Category	Term	Count	%	PValue	Genes	Fold Enrichment	FDR
GOTERM_BP_FAT	GO:0045860~positive regulation of protein kinase activity	17	7.69231	0.000120693	FCER1A, TNF, TNIK, PDGFA, FLT3, CLU, LPAR3, LPAR1, SDC4, S100A12, AJUBA, AZU1, PTK2, CCR7, PRLR, CD4, THBS1	3.1043	0.224261
Annotation Cluster 16	Enrichment Score: 2.9635186379528773
Category	Term	Count	%	PValue	Genes	Fold Enrichment	FDR
GOTERM_BP_FAT	GO:0007159~leukocyte cell-cell adhesion	18	8.1448	5.99116e-05	SATB1, GPR183, TNF, ASS1, CADM1, ANXA1, SOX4, LY9, SDC4, CERCAM, CCR7, CD86, PRLR, KLRC4-KLRK1, CD2, CD4, DPP4, PTAFR	3.14632	0.111382
Annotation Cluster 17	Enrichment Score: 2.940579314191008
Category	Term	Count	%	PValue	Genes	Fold Enrichment	FDR
GOTERM_MF_FAT	GO:0038023~signaling receptor activity	32	14.4796	0.000475032	GPR183, C3AR1, KLRC2, LPAR3, RORB, LPAR1, SDC4, TLR7, HRH4, OR56B1, CLEC2D, CD4, KLRF1, FCER1A, KLRB1, GABRE, CR1, RXFP1, IL1RL1, FLT3, CCR7, CD86, GPR34, PRLR, TNFRSF10D, LPAR6, HTR7, KLRC4-KLRK1, PTCH1, KCNH2, PTAFR, BMPR1A	1.92054	0.708958
Annotation Cluster 18	Enrichment Score: 2.872110898701261
Category	Term	Count	%	PValue	Genes	Fold Enrichment	FDR
GOTERM_BP_FAT	GO:0031399~regulation of protein modification process	36	16.2896	0.000364989	GPR183, TNF, ENPP1, CDC14B, PDGFA, SLC39A10, CLU, LPAR3, SOX4, LPAR1, SDC4, TLR7, AZU1, PTK2, DAB2, DMD, HRH4, INPP5F, CD4, THBS1, FCER1A, TNIK, FLT3, PSAP, SMYD3, PKIB, ARRDC3, S100A12, RPS6KA5, ATRX, AJUBA, CCR7, PRLR, BMP8B, BMPR1A, BMP8A	1.85679	0.676736
Annotation Cluster 19	Enrichment Score: 2.630729159828399
Category	Term	Count	%	PValue	Genes	Fold Enrichment	FDR
GOTERM_BP_FAT	GO:0019220~regulation of phosphate metabolic process	36	16.2896	0.000195164	PPP1R27, GPR183, TNF, ENPP1, PDGFA, SLC39A10, CLU, AKAP12, LPAR3, LPAR1, SDC4, TLR7, AZU1, PTK2, DAB2, DMD, HRH4, INPP5F, CD4, THBS1, FCER1A, TNIK, FLT3, PSAP, SMYD3, PKIB, S100A12, RPS6KA5, AJUBA, CCR7, GRB10, PRLR, BMP8B, PTAFR, BMPR1A, BMP8A	1.91906	0.362401
Annotation Cluster 20	Enrichment Score: 2.622659300771329
Category	Term	Count	%	PValue	Genes	Fold Enrichment	FDR
GOTERM_BP_FAT	GO:0040017~positive regulation of locomotion	14	6.33484	0.00131731	AZU1, C3AR1, PTK2, CCR7, DAB2, TNF, PDGFA, ONECUT2, CXCL8, LPAR1, SPARC, THBS1, PTAFR, ANXA3	2.84727	2.42212
Annotation Cluster 21	Enrichment Score: 2.589979837473643
Category	Term	Count	%	PValue	Genes	Fold Enrichment	FDR
GOTERM_BP_FAT	GO:0071222~cellular response to lipopolysaccharide	8	3.61991	0.00177274	CD86, TNF, ASS1, LY86, IRF8, KLRC4-KLRK1, CXCL8, PTAFR	4.60804	3.24652
Annotation Cluster 22	Enrichment Score: 2.5515442607284338
Category	Term	Count	%	PValue	Genes	Fold Enrichment	FDR
GOTERM_BP_FAT	GO:1903557~positive regulation of tumor necrosis factor superfamily cytokine production	6	2.71493	0.000698593	AZU1, CD86, CLU, CD2, THBS1, PTAFR	8.44178	1.29149
Annotation Cluster 23	Enrichment Score: 2.5483025371459505
Category	Term	Count	%	PValue	Genes	Fold Enrichment	FDR
GOTERM_BP_FAT	GO:0070661~leukocyte proliferation	11	4.97738	0.00162333	GAPT, SATB1, GPR183, CD86, CADM1, SLC39A10, FLT3, CLU, ANXA1, CD4, SDC4	3.37169	2.97679
Annotation Cluster 24	Enrichment Score: 2.2778885775280533
Category	Term	Count	%	PValue	Genes	Fold Enrichment	FDR
GOTERM_BP_FAT	GO:0022008~neurogenesis	31	14.0271	0.00127246	GPR183, ENAH, PDLIM5, ONECUT2, CLU, SOX4, LPAR3, PPT1, RORB, LPAR1, SDC4, ITM2C, AZU1, PTK2, DMD, INPP5F, ETV1, AFDN, TNIK, ANXA1, RAPH1, NDNF, MT1X, RPS6KA5, MIB1, SLITRK4, DLX1, PTCH1, SLITRK6, BMPR1A, FEZ1	1.83868	2.34057
Annotation Cluster 25	Enrichment Score: 2.2262625502136237
Category	Term	Count	%	PValue	Genes	Fold Enrichment	FDR
GOTERM_BP_FAT	GO:0060548~negative regulation of cell death	21	9.50226	0.00386032	TNF, SLC39A10, PSAP, CLU, ANXA1, SOX4, BNIP3, PPT1, NDNF, DAPK1, AZU1, PTK2, DAB2, CCR7, DLX1, PRLR, TNFRSF10D, SERPINB10, MPO, THBS1, NQO1	2.00927	6.94173
Annotation Cluster 26	Enrichment Score: 2.04912715056605
Category	Term	Count	%	PValue	Genes	Fold Enrichment	FDR
GOTERM_MF_FAT	GO:0070915~lysophosphatidic acid receptor activity	3	1.35747	0.00132884	LPAR6, LPAR3, LPAR1	51.0264	1.97144
Annotation Cluster 27	Enrichment Score: 2.0359142070558867
Category	Term	Count	%	PValue	Genes	Fold Enrichment	FDR
GOTERM_BP_FAT	GO:0071621~granulocyte chemotaxis	6	2.71493	0.00696174	C3AR1, CCR7, ANXA1, CXCL8, THBS1, S100A12	4.9995	12.1859
Annotation Cluster 28	Enrichment Score: 2.0127854908255345
Category	Term	Count	%	PValue	Genes	Fold Enrichment	FDR
GOTERM_BP_FAT	GO:0002521~leukocyte differentiation	15	6.78733	0.00129007	GPR183, SATB1, TNF, FLT3, PRTN3, ANXA1, SOX4, LY9, TPD52, CCR7, CD86, CD2, CD4, MT1G, BLNK	2.71597	2.3726
