# Supplementary material for: ZNF521 Enhances MLL-AF9-Dependent Hematopoietic Stem Cell Transformation in Acute Myeloid Leukemias by Altering the Gene Expression Landscape
Source: Int J Mol Sci. 2021 Oct 6;22(19):10814. doi: 10.3390/ijms221910814 (PMC8509509; doi:10.3390/ijms221910814)
Supplement: Supplementary file 1 [file ijms-22-10814-s001.zip › Suppl File 3 GSEA_RESULTS_hallmark_kegg.xlsx]

## Sheet: Foglio1
NAME	SIZE	NES	NOM p-val	FDR q-val
HALLMARK_MYC_TARGETS_V1	196	1.67535	0	0.0318926
HALLMARK_MTORC1_SIGNALING	196	1.6124	0	0.0347939
HALLMARK_UNFOLDED_PROTEIN_RESPONSE	110	1.50265	0.012016	0.0800274
HALLMARK_G2M_CHECKPOINT	194	1.46452	0.00360577	0.0908039
HALLMARK_HEDGEHOG_SIGNALING	36	1.41781	0.0455882	0.117587
HALLMARK_E2F_TARGETS	198	1.35119	0.0108565	0.191374
NAME	SIZE	NES	NOM p-val	FDR q-val
KEGG_RIBOSOME	86	2.36138	0	0
KEGG_PANTOTHENATE_AND_COA_BIOSYNTHESIS	16	1.8169	0.00310078	0.0172557
KEGG_RNA_DEGRADATION	57	1.65851	0.00415512	0.122491
KEGG_OLFACTORY_TRANSDUCTION	383	1.57639	0	0.151773
KEGG_VIRAL_MYOCARDITIS	68	1.55494	0.00686813	0.164444
KEGG_GRAFT_VERSUS_HOST_DISEASE	33	1.57684	0.00873363	0.181056
KEGG_SPLICEOSOME	126	1.59774	0.00130378	0.181985
NAME	SIZE	NES	NOM p-val	FDR q-val
HALLMARK_COMPLEMENT	199	-2.11043	0	0
HALLMARK_INFLAMMATORY_RESPONSE	200	-1.83518	0	0.000740741
HALLMARK_COAGULATION	138	-1.94921	0	0.00111111
HALLMARK_XENOBIOTIC_METABOLISM	198	-1.68121	0	0.00884504
HALLMARK_EPITHELIAL_MESENCHYMAL_TRANSITION	197	-1.5156	0	0.0231364
HALLMARK_IL6_JAK_STAT3_SIGNALING	87	-1.54467	0.00414938	0.0210542
HALLMARK_INTERFERON_GAMMA_RESPONSE	196	-1.27907	0.0163043	0.120147
HALLMARK_ANGIOGENESIS	36	-1.59533	0.0189873	0.0154387
HALLMARK_TGF_BETA_SIGNALING	54	-1.47078	0.0209059	0.0316269
HALLMARK_ADIPOGENESIS	197	-1.23955	0.0322581	0.125617
HALLMARK_IL2_STAT5_SIGNALING	198	-1.32198	0.0381679	0.100236
NAME	SIZE	NES	NOM p-val	FDR q-val
KEGG_LYSOSOME	121	-2.36685	0	0
KEGG_PPAR_SIGNALING_PATHWAY	68	-2.18704	0	0
KEGG_COMPLEMENT_AND_COAGULATION_CASCADES	69	-1.99281	0	0.00370472
KEGG_SYSTEMIC_LUPUS_ERYTHEMATOSUS	55	-1.94968	0	0.00599482
KEGG_OTHER_GLYCAN_DEGRADATION	16	-1.88912	0.0058997	0.00977897
KEGG_HEMATOPOIETIC_CELL_LINEAGE	84	-1.88979	0	0.0117348
KEGG_ASTHMA	28	-1.80368	0.00623053	0.0223514
KEGG_RENIN_ANGIOTENSIN_SYSTEM	17	-1.70403	0.022792	0.0496072
KEGG_GLYCOSAMINOGLYCAN_DEGRADATION	21	-1.67903	0.00573066	0.0516994
KEGG_LEISHMANIA_INFECTION	70	-1.68939	0.00735294	0.0519694
KEGG_GALACTOSE_METABOLISM	26	-1.57275	0.0207715	0.116616
KEGG_SPHINGOLIPID_METABOLISM	39	-1.54686	0.0135593	0.128558
KEGG_PRION_DISEASES	35	-1.51205	0.0314685	0.157122
KEGG_AMINO_SUGAR_AND_NUCLEOTIDE_SUGAR_METABOLISM	42	-1.49775	0.0330033	0.16012
KEGG_DRUG_METABOLISM_OTHER_ENZYMES	41	-1.4466	0.041791	0.210538
