# Supplementary material for: ZNF521 Enhances MLL-AF9-Dependent Hematopoietic Stem Cell Transformation in Acute Myeloid Leukemias by Altering the Gene Expression Landscape
Source: Int J Mol Sci. 2021 Oct 6;22(19):10814. doi: 10.3390/ijms221910814 (PMC8509509; doi:10.3390/ijms221910814)
Supplement: Supplementary file 1 [file ijms-22-10814-s001.zip › Suppl table 1.xlsx]

## Sheet: 1. MA9 targets
Gene	Fold change	Column2	Column3	Column4	Column5	HR	Gene name	Function	References as MA9 targets	Functional references
MA9 targets	ZNF 23d	MA9 23d	Z-M 23d	Z-M 58d	Induction
ZNF521	42.0387	70.2493	59.1411	96.2051	up all	1.3	ZNF521	Transcrptionally coactiavtes BMP SMAD1/4 signaling and Gli proteins in the SHH pathway. Represses EBF1, GATA, RUNX2, ZNF423, C/EBPa and PPARg in B cell, eythrocyte, osteoblast and adipocyte differentiation. Highly expressed in the HSCs compartment and in most AML leukemias. Identified as a MA9 traget.	Horten 2012, DOI: 10.1038/leu.2012.343, Flieschmann 2014, DOI: 10.1186/1476-4598-13-27, Garrison 2017, DOI: 10.1182/blood-2016-09-738591, Germano 2017, DOI: 10.18632/oncotarget.15387, Prange 2017, doi: 10.1038/onc.2016.488.	Bond, 2004,DOI: 10.1182/blood-2003-07-2388, Bond 2008 DOI: 10.1016/j.biocel.2007.04.006, Mega 2011, DOI:10.4161/cc.10.13.16045, Scicchitano S, 2019,doi:10.1038/s41419-019-1946-x. Mesurca 2018 doi: 10.3390/molecules23082060.
MEIS1	15.7612	25.2924	17.8249	29.2336	up all	1.6	MEIS1	Transcription factor that regulates cell proliferation and differentiation during cell fate commitment. Coactivation of HOXA9 with the HOX cofactor MEIS1 is a frequent occurrence in leukemias associated with MLL rearrangements. Meis1 collaborates with Hox genes through the cooperative role of MEIS1–PBX1–HOX complexes. Identified as a MA9 traget.	Wei J 2008,doi: 10.1016/j.ccr.2008.04.020. Ross 2004, doi: 10.1182/blood-2004-03-1154, Valk2004, doi: 10.1056/NEJMoa040465, Horton 2012, DOI: 10.1038/leu.2012.343 Stavropoulou 2016, DOI: 10.1016/j.ccell.2016.05.011, Garrison 2017, DOI: 10.1182/blood-2016-09-738591, Chen X 2019	Jiang M 2021doi: 10.1152/ajpcell.00422.2020. Argiropoulos B 2007, doi:10.1101/gad.1619407.
IGF2BP2	7.22405	8.49039	6.55969	9.10871	up all	1.5	Insulin Like Growth Factor2 mRNA Binding Protein 2	Binds the 5' UTR of insulin-like growth factor 2 (IGF2) mRNA and regulates its translation. RNA-binding factor that recruits target transcripts to cytoplasmic protein-RNA complexes (mRNPs). IGF2BP2, has been found to support the survival and cycling of hematopoietic stem cells . Hmga2 binds to a proximal region of the Igf2bp2 oncogene activating transcription, resulting in an enhancement of self-…	Horten 2012,DOI: 10.1038/leu.2012.343	Bai J, 2021,doi: 10.1038/s41388-020-01629-w He X 2018, doi: 10.1159/000495719, Huynh H 2011, doi: 10.1182/blood-2011-01-331876.
MLLT11	7.88226	9.08751	7.18253	6.61615	up all	0.79	MLLT11 MLL gene	MLLT11 Transcription Factor 7 Cofactor leukemia. t(1;11)(q21;q23) translocation that fused the MLL gene to a gene on chromosomal band 1q21 in 2 infants with acute myelomonocytic leukemia		Lee SG 2012, doi: 10.1159/000338258.
MLLT3 (AF9)	7.95417	8.58694	8.00791	6.65907	up all	2	MLLT3 AF9	MLLT3 (AF9) Super Elongation Complex Subunit, Acts by binding to the transcription start site of active genes in HSCs and sustaining level of H3K79me2, by recruiting DOT1L. MLLT3 is a critical regulator of hematopoiesis with a role in maintaining the hematopoietic stem or progenitor cell. Fusion protein with MLL-AF9 and is a MA9 target.	Jo 2009, DOI: 10.1111/j.1365-2141.2008.07531.x	Kabra A 2021, doi: 10.1016/j.jmb.2021.167117, Calvanese V, 2019, doi: 10.1038/s41586-019-1790-2.
MEF2C	21.9291	25.7041	23.9477	34.939	up all	1.7	MEF2C MADS box transcription enhancer factor 2	MEF2C plays a role in myogenesis. High MEF2C expression has been linked to MLL-AML as well as to the immature subgroup of T-ALLs. Identified as a MA9 traget.	Wei 2008,doi: 10.1016/j.ccr.2008.04.020. Ross 2004, doi: 10.1182/blood-2004-03-1154 , Valk2004, doi: 10.1056/NEJMoa040465, Horten 2012, DOI: 10.1038/leu.2012.343, Flieschmann 2014, DOI: 10.1186/1476-4598-13-27, Stavropoulou 2016, DOI: 10.1016/j.ccell.2016.05.011, Germano 2017, DOI: 10.18632/oncotarget.15387, Chen 2019, doi: 10.1038/s41467-019-13666-5.	Canté-Barrett K, 2014, doi: 10.1038/onc.2013.56.
GFI1B	9.09502	8.72749	10.0897	0.827243	up early	1.3	GFI1B Growth Factor Independent 1B	A small nuclear protein that binds DNA via the C-terminal zinc finger domains and regulates the expression of target genes by recruiting chromatin modifiers such as HDACs and demethylases by using an N-terminal SNAG domain. The transcription factors GFI1 and GFI1B are major interaction partners of KDM1A a Lysine Specific Demethylase and recruit the CoREST complex to chromatin in myeloid cells. GF…	Bahr 2018, doi: 10.1038/nature25193	Beauchemin 2020, doi:10.3389/fgene.2020.591099, van Bergen 2019, doi: 10.3389/fonc.2019.01027, Thivakaran, 2019, doi: 10.3324/haematol.2017.167288.
TAL1/SCL	8.14558	8.30181	8.8053	1.51015	up early	1.1	TAL1, BHLH Transcription Factor 1, SCL	TAL has a role normal myeloid differentiation, proliferation of erythroid progenitors, as well as HSC differentiation and apopotsis in blast cells of T-cell leukemias. Targets KDM6A a Lysine Specific Demethylase TAL1 (SCL), T-cell acute leukemia protein 1, which forms complexes with diverse cofactors for the regulation of hematopoiesis and whose targets include C-Kit and having a methylcytosine d…	Bahr 2018, doi: 10.1038/nature25193	Kassouf, 2008, doi: 10.1182/blood-2007-12-128900. Vagapova, 2018, PMID: 29713515 PMCID: PMC5916730
TET1	7.01811	6.84574	6.33141	1.10081	up early	1.4	TET1, Methylcytosine Dioxygenase 1	TET proteins are a family of Fe(II) and alpha-ketoglutarate-dependent 5-methyl cytosine dioxygenases, methylation editors. TET1 is highly expressed in T-ALL and is crucial for human T-ALL cell growth in vivo, regulating cell cycle, DNA repair genes, and T-ALL associated oncogenes. TET1 is a critical oncoprotein in AML acting in a STAT1/TET1 axis. TET1 expression is high in AML carrying t(11q23)/M…	Germano 2017, DOI: 10.18632/oncotarget.15387.	Bamezai, 2021, doi: 10.1038/s41375-020-0864-3, Jiang 2017, doi: 10.1038/s41467-017-02290-w.
ZEB1	6.34573	5.18941	6.68525	4.01467	up early	0.96	ZEB1, zinc finger E-box binding homeobox protein	ZEB1, a zinc finger E-box binding homeobox epithelial-mesenchymal transition (EMT) transcription factor. ZEB1 can act together with Snail and Twist to induce EMT in solid tumors. A role for ZEB1 in HSCs and differentiation has been described using mice models with Zeb1-/- where there was an acceleration of MLL-AF9 and Meis1a/Hoxa9-driven AML progression, implicating Zeb1 as a tumor suppressor in …	Stavropoulou 2016, DOI: 10.1016/j.ccell.2016.05.011	Kang 2021,doi: 10.3390/ijms22073591, Chiarella 2020, doi: 10.3390/ijms21186878. Almotiri 2021, doi:10.1172/JCI129115. Li 2021, doi:10.1111/jcmm.16539.
MECOM	5.11698	6.67967	5.15917	0.771084	up early	0.74	MECOM MDS1 and EVI1 Complex Locus	Histone methyltransferase activity and monomethylates 'Lys-9' of histone H3 (H3K9me1) in vitro. MECOM gas a role in maintaining and replicating normal hematopoietic stem cells, as well as a oncogene when aberrantly expressed. MECOM/EVI1 promotes CKMT1 expression by repressing the myeloid differentiation regulator RUNX1. Induced by MA9 in Zfp521 -/- mice.	Garrison 2017, DOI: 10.1182/blood-2016-09-738591	Liu K, 2019 PMID: 31554743. Fenouille N, 2017, doi: 10.1038/nm.4283.
CDK6	5.1712	5.96876	5.30098	4.63842	up early	0.68	Cyclin Dependent Kinase 6	CDK6 for cell cycle G1 phase progression and G1/S transition and is implicated in a number of cancer types, being the focus of therapeutic research and development. Cdk6 is a known upregulated MA9 target.	Prange 2017, doi: 10.1038/onc.2016.488. Germano 2017, DOI: 10.18632/oncotarget.15387. Chen 2019, doi: 10.1038/s41467-019-13666-5.	Nebenfuehr, 2020, doi: 10.1002/ijc.33054.
TCF4	4.28898	6.75409	4.36528	61.479	up late FC	1.7	TCF4 (Transcription Factor 4) T-cell factor/lymphoid enhancer-binding factor (TCF/LEF)	TCF4 is a DNA-binding transcription factor targeted by RUNX1 and MLL-AF9 and is considered an independent prognostic factor in AML high expression predicts with a poor outcome. In the nucleus, β-catenin associates with TCFs to activate transcription of Wnt signaling target genes. TCF4 is postively implicated in lymphoid and erythroid-megakaryocytic differentiation.	Stavropoulou 2016,DOI: 10.1016/j.ccell.2016.05.011 Horton 2012,DOI: 10.1038/leu.2012.343	In 't Hout FEM, 2018, doi:10.3324/haematol.2014.110437, In 't Hout FEM 2019, doi: 10.1016/j.exphem.2018.10.002. Hrckulak 2016, doi: 10.3390/cancers8070070.
ZNF532	0.915684	1.02215	0.830785	21.4221	up late FC	1.3	ZNF532	MLL.AF9 target. ZNF532 is associated with the BRD4-NUT fusion protein in NUT midline carcinoma cells together with EP300 acetyltransferase resulting in a feed-forward regulatory loops leading to propagation of the oncogenic chromatin complex in BRD4-NUT patient cells. A survival model for prognostic prediction in hepatocellular carcinoma.	Wei 2008,doi: 10.1016/j.ccr.2008.04.020. Ross 2004, doi: 10.1182/blood-2004-03-1154, Valk 2004,doi: 10.1056/NEJMoa040465,, Prange 2017, doi: 10.1038/onc.2016.	Alekseyenko, 2017, doi: 10.1073/pnas.1702086114
SOX4	1.56389	2.03638	1.54005	12.9426	up late FC	0.78	SRY-Box Transcription Factor 4,	SOX4 is an essential developmental transcription factor regulating stemness, differentiation, progenitor development, and multiple developmental pathways including PI3K, Wnt, and TGFβ signaling. It is highly expressed in many tumors and is considered an oncogene. Overexpression of SOX4 is assoicated with poor prognosis in bone marrows from AML patients.	Flieschmann 2014, DOI: 10.1186/1476-4598-13-27, Horton 2012, DOI: 10.1038/leu.2012.343	Moreno 2020,doi:10.1016/j.semcancer.2019.08.027. Lu JW 2017, doi: 10.1038/bcj.2017.74.
HOXA10	1.58869	4.76119	2.61301	8.70773	up late FC	1.6	HOXA10	MLL.AF9 target. HOXA10 is part of a developmental regulatory system that provides cells with specific positional identities on the anterior-posterior axis. Overexpression of HOXA10 is associated with unfavorable prognosis of AML.	Wei 2008,doi: 10.1016/j.ccr.2008.04.020. Ross 2004, doi: 10.1182/blood-2004-03-1154, Valk 2004,doi: 10.1056/NEJMoa040465, Kolmann 2005,DOI: 10.1111/j.1365-2141.2008.07261.x, Horton 2012,DOI: 10.1038/leu.2012.343 Chen 2019,doi: 10.1038/s41467-019-13666-5. Wang 2019, doi: 10.3892/mmr.2019.10849	Jäger 2017, doi:10.1038/s41598-017-02174-5, Guo 2020, doi:10.1186/s12885-020-07088-6.
HOXA5	1.23786	2.7769	1.33136	6.14014	up late FC	1.4	HOXA5	MLL.AF9 target - Controls gene expression, morphogenesis, and differentiation. Methylation of this gene results in loss of its expression and the protein upregulates the tumor suppressor p53 with a role in tumorigenesis and hypermethylation of HOXA5 in the development of AML. Predicts poor prognosis in AML.	Wei 2008,doi: 10.1016/j.ccr.2008.04.020. Ross 2004, doi: 10.1182/blood-2004-03-1154, Valk 2004,doi: 10.1056/NEJMoa040465,	Yang Y, 2020, doi: 10.1016/j.currproblcancer.2020.100673, Strathdee G, 2005, doi: 10.1093/carcin/bgl133.
PBX3	0.910399	1.32639	1.16026	3.843	up late FC	1.5	PBX Homeobox 3	PBX3, DNA-binding transcription factor activity and sequence-specific DNA binding. The HOXA9/MEIS1/PBX3 complex is responsible for hematopoietic system transformation in MLL-rearranged (MLL-r) leukemia. Pbx3 deletion significantly prolonged the survival of leukemic mice. PBX3 is epigenetically aberrant in LSCs of MLL-r AML.	Wei 2008,doi: 10.1016/j.ccr.2008.04.020. Ross 2004, doi: 10.1182/blood-2004-03-1154, Valk 2004,doi: 10.1056/NEJMoa040465, Kolmann 2005,DOI: 10.1111/j.1365-2141.2008.07261.x Flieschmann 2014, DOI: 10.1186/1476-4598-13-27, Prange 2017, doi: 10.1038/onc.2016.488.	Guo H, 2017, doi: 10.1002/ijc.30739.

## Sheet: 2.  Transcrption factors 
Gene	Column2	Column3	Column4	Column5	Column1	HR	Gene name	Function	References
	Fold change
	ZNF 23d	MA9 23d	Z-M 23d	Z-M 58d	Induction
CTDSPL	21.0819	19.1665	20.6223	1.06105	up early	1.2	CTD Small Phosphatase Like Signaling	Transcriptionally negatively regulates RNA polymerase II for tumor suppression and contributes to the immortalization of primary tumors and is a epigenetic target of EZH2-mediated H3K27 trimethylation in hepatocellular carcinoma.	Winans 2107, doi: 10.18632/oncotarget, Zhuang C 2016, doi: 10.3892/ijo.2016.3336
MED12L	19.2181	24.7335	21.7063	0.825157	up early	1.8	Mediator Complex Subunit 12L	MED12L interacts with gene-specific transcriptional activators of the basal transcription machinery, including the Cdk8 kinase module.	Stieg DC 2020, doi: 10.1074/jbc.RA120.015215.
FHL2	9.77384	9.83108	10.1784	0.815093	up early	2	Four And A Half LIM Domains 2,	Suppresses FOXO1 transcriptional activity, involved in self-renewal of HSCs under regenerative stress and is down-regulated by DNA hypermethylation in leukemias.	Yang Y, 2005, doi: 10.1038/sj.emboj.7600570, Hou Y, 2015, doi: 10.1038/leu.2014.254.
AFF3	2.79805	2.82738	3.48403	46.3506	up late	1	AF4/FMR2 Family Member 3, Laf4	AFF3, F4/FMR2 Family Member 3, a transcription activator of MLLT2 and plays a role in lymphoid development and leukemogenesis. Expression was found to be higher in ALL cell lines than in AML and Epstein-Barr virus-transformed B-lymphocyte cell lines.	Hiwatari M, 2003, doi: 10.1038/sj.onc.1206389.
DLX1	1.19311	1.37901	1.37445	27.9863	up late	0.84	Distal-Less Homeobox 1	DLX1, Inhibitory transcriptional regulator for TGFB1, activin-A/INHBA and BMP4 by interfering with the transcriptional stimulatory activity of transcription factors, such as MSX2, FAST2, SMAD2 and SMAD3 during hematopoietic cell differentiation. DLX1 is known to be upregulated by FLT3 signaling also upregulated in MA9 leukemia.	Starkova 2011, doi: 10.3324/haematol.2010.031179.
AFDN	0.666266	0.370331	0.693279	11.3929	up late	NF	Afadin, Adherens Junction Formation Factor	Afadin (MLLT4,AF6), one of the MLLT4 translocations of AML t(6;11)(q27;q23)/KMT2A-AFDN. MLL-AF6 requires continued activity of the histone-methyltransferase DOT1L to maintain expression of the MLL-AF6-driven oncogenic gene-expression program.	Deshpande AJ 2013, doi: 10.1182/blood-2012-11-465120.
ONECUT2	1.2681	1.31578	1.29888	11.5547	up late	1.3	One Cut Homeobox 2	ONECUT2 a homeobox protein is elevated in prostate, colorectal, hepatocellular, ovarian and lung tumors, and regulates tumor cell proliferation, metastasis and differentiation, promoting migration and invasion by activating EMT and angiogenesis.	Yu J 2020, doi: 10.3892/ol.2020.12192.
RPS6KA5	2.04997	3.54151	3.08293	10.5285	up late	1.2	Ribosomal Protein S6 Kinase A5/ Msk1	RPS6KA5, Active in mitogen or stress-induced phosphorylation of CREB1 and ATF1 and regulation of RELA, STAT3 and ETV1/ER81 by histone phosphorylation. The kinase Msk1 (RPS6KA5) functionally interacts with the KMT2A/MLL1 complex, KMT2A a lysine methyltransferase complex for epigenetic regulation of selected developmental genes, essential for normal embryonic development and hematopoiesis.	Mu MM 2005, doi: 10.1016/j.femsim.2004.09.007, Clark CJ 2007, doi:10.1111/j.1471-4159.2007.04601.x, Wiersma M, 2016, doi: 10.1186/s13072-016-0103-3.
SATB1	2.90587	4.23382	2.55532	10.5878	up late	1.2	SATB Homeobox 1	SATB1 is a homeobox protein, binding AT‑rich regions which recruits chromatin-remodeling factors and mediates chromatin looping. Plays the role of global transcriptional regulation in embryonic stem cells (ESCs)where SATB2 and SATB1 balance pluripotency and differentiation by activating and repressing pluripotency genes, respectively. SATB1 promotes tumour invasion in breast, colorectal and prost…	Naik R 2019, doi: 10.1038/s41388-018-0541-4. Antonio Urrutia G 2021,doi: 10.1101/gad.345843.120. Glatzel-Plucinska N, 2019, doi: 10.3892/or.2021.8069
ZFP57	2.35887	1.64748	2.25673	9.00702	up late	0.57	ZFP57 Zinc finger protein 57	The ZFP57 has been shown to be required in epigenetic control for gene expression in ES cells maintaining the repressive DNA methylation and H3-lysine-9-trimethylation at Imprinting Control Regions.	Anvar 2016, doi: 10.1093/nar/gkv1059.
ETV1	1.44321	1.09737	1.41161	7.50322	up late	1.3	ETS Variant Transcription Factor 1	ETV1 is a oncogene upregulated in prostate and gastric tumors and results in cancer progression by regulating EMT, cell cycle, apoptosis, migration, and the maintenance of the CSCs phenotype it has also been identified in expression arrays as highly induced in AMLs and is considered as a potential biomarker	Qi 2020, PMID: 33163259; PMCID: PMC7642666, de Souza F, 2000, doi: 10.1016/s0145-2126(00)00056-4.
NFIL3	1.04085	0.996707	1.12209	6.41639	up late	0.84	Nuclear Factor, Interleukin 3 Regulated	NFIL3, activates ATF sites as a transcription factor. NFIL3 is considered as a key regulator of common helper-like ILC progenitors as they emerge during early lymphopoiesis and in turn the transcription factor PBX1 promotes the early development of NK cells by upregulating the NFIL3 expression directly.	Xu W 2015, doi: 10.1016/j.celrep.2015.02.057. Xu X, 2020, doi: 10.1096/fj.202000121R.
BBX	3.78064	4.83397	4.15156	6.15298	up late	1.5	BBX High Mobility Group Box Domain Containing	BBX is a transcription factor containing a HMG box associated with central nervous system (CNS) development and has been found to be necessary for cell cycle progression activating Cdc10-dependent transcription at G1/S	Chen T 2014, doi: 10.1007/s00427-014-0476-x. Sanchez-Diaz 2001, doi:10.1007/s002940100241.
						NF not found

## Sheet: 3. Epigenetic genes 
Gene	Column3	Column4	Column5	Column6	Column1	HR	Gene name	Function	References	Column2
	Fold change
Epigenetic	ZNF 23d	MA9 23d	Z-M 23d	Z-M 58d	Induction
MECOM	5.11698	6.67967	5.15917	0.771084	up early	0.74	MECOM, MDS1 And EVI1 Complex Locus	Histone methyltransferase activity and monomethylates 'Lys-9' of histone H3 (H3K9me1) in vitro. MECOM has a role in maintaining and replicating normal hematopoietic stem cells, as well as a oncogene when aberrantly expressed. MECOM/EVI1 promotes CKMT1 expression by repressing the myeloid differentiation regulator RUNX1. Induced by MA9 in Zfp521 -/- mice.	Liu K, 2019 PMID: 31554743. Fenouille N, 2017, doi: 10.1038/nm.4283. Garrison 2017, doi: 10.1182/blood-2016-09-738591
ZNF711	4.04047	6.20646	4.17038	1.08658	up early	0.81	ZNF711	ZNF711 recruits PHF8 histone demethylase. Part of a survival model with 8 target mRNAs upregulated from 151 bone marrows of AML.	Wang JD 2019, doi:10.18632/aging.101985
TET1	7.01811	6.84574	6.33141	1.10081	up early	1.4	TET1 Tet Methylcytosine Dioxygenase 1	TET proteins are a family of Fe(II) and alpha-ketoglutarate-dependent 5-methyl cytosine dioxygenases, methylation editors. TET1 is highly expressed in T-ALL and is crucial for human T-ALL cell growth in vivo, regulating cell cycle, DNA repair genes, and T-ALL associated oncogenes. TET1 is a critical oncoprotein in AML acting in a STAT1/TET1 axis. TET1expression is high in AML carrying t(11q23)/ML…	Bamezai, 2021, doi: 10.1038/s41375-020-0864-3, Jiang 2017, doi: 10.1038/s41467-017-02290-w. Germano 2017,doi: 10.18632/oncotarget.15387.
HIST1H1D	5.16984	6.28268	7.62523	7.86611	up all	1.5	Hist1H1D H1.3 Linker Histone, Cluster Member	Epigenetic down regulation on the HIST locus in CN-AML patient blasts gives a histone H3 lysine 27 tri-methylation enrichment encompassing 70 kb of the HIST1 cluster, associated with the NPM1 mutation.	Garciaz S, 2019, doi: 10.1186/s13148-019-0738-6.
ATRX	3.72058	5.20872	4.03229	7.08747	up all	1.2	ATRX Chromatin Remodeler	ATRX is involved in different aspects of epigenetic gene control through the ATPase/helicase domain, cell cycle-dependent phosphorylation, chromatin remodeling, DNA methylation required for leukemogenesis, transformation and maintenance.	Zhu 2020, doi: 10.1186/s13148-019-0738-6.
SMYD3	2.84964	2.99825	2.92637	16.3963	up late	1.1	SMYD3 Smyd3 SET and MYND Domain Containing 3	SMYD3a gene is a histone methyltransferase cromatin modulator that has been implicated in the development and progression of various cancer types. Also targets non-histone (VEGFR, HER2, MAP3K2, ER, and others) primarily in the context of cancer.	Bernard BJ, 2021, doi: 10.1186/s13148-021-01021-9
KDM7A	1.01937	1.01931	1.09386	5.91463	up late	0.73	KDM7A Lysine Demethylase 7A JHDM1D/KDM7A	KDM7A, Lysine Demethylase 7A, specifically demethylates H3K9me2 and H3K27me and is considered to have a central role in the histone code. KDM7A promotes cancer stem cell maintenance and apoptosis inhibition in breast cancer. KDM7A is induced by TGF-β and epigenetic activator of RHOJ transcription in Breast Cancer Cells.	Meng Z, 2020, doi: 10.1002/jcp.29008, Zhang Z, 2021, doi: 10.3389/fcell.2021.664375.
RPS6KA5	2.04997	3.54151	3.08293	10.5285	up late	1.2	RPS6KA5 Ribosomal Protein S6 Kinase A5/ Msk1	Active in mitogen or stress-induced phosphorylation of CREB1 and ATF1 and regulation of RELA, STAT3 and ETV1/ER81 by histone phosphorylation. The kinase Msk1 (RPS6KA5) functionally interacts with the KMT2A/MLL1 complex, KMT2A a lysine methyltransferase complex for epigenetic regulation of selected developmental genes, essential for normal embryonic development and hematopoiesis. It has not been d…	Mu MM 2005, doi: 10.1016/j.femsim.2004.09.007, Clark CJ 2007, doi:10.1111/j.1471-4159.2007.04601.x, Wiersma M, 2016, doi: 10.1186/s13072-016-0103-3.
ZFP57	2.35887	1.64748	2.25673	9.00702	up late	0.57	ZFP57 Zinc finger protein 57	The ZFP57 has been shown to be required in epigenetic control for gene expression in ES cells maintaining the repressive DNA methylation and H3-lysine-9-trimethylation at Imprinting Control Regions.	Anvar 2016, doi: 10.1093/nar/gkv1059.
SATB1	2.90587	4.23382	2.55532	10.5878	up late	1.2	SATB Homeobox 1	SATB1 is a homeobox protein, binding AT‑rich regions which recruits chromatin-remodeling factors and mediates chromatin looping. Plays the role of global transcriptional regulation in embryonic stem cells (ESCs)where SATB2 and SATB1 balance pluripotency and differentiation by activating and repressing pluripotency genes, respectively. SATB1 promotes tumour invasion in breast, colorectal and prost…	Naik R 2019, doi: 10.1038/s41388-018-0541-4. Antonio Urrutia G 2021,doi: 10.1101/gad.345843.120. Glatzel-Plucinska N, 2019, doi: 10.3892/or.2021.8069

## Sheet: 4. Cell cycle 
Column1	Column7	Column13	Column14	Column15	Column2	HR	Gene name	Function	Column6
Cell cycle
Genes	ZNF 23d	MA9 23d	Z-M 23d	Z-M 58d	Induction				References
CDK6	5.1712	5.96876	5.30098	4.63842	up all	0.68	Cyclin Dependent Kinase 6	CDK6 for cell cycle G1 phase progression and G1/S transition and is implicated in a number of cancer types, being the focus of therapeutic research and development. Cdk6 is a known upregulated MA9 target.	Prange 2017, doi: 10.1038/onc.2016.488. Germano 2017,doi: 10.18632/oncotarget.15387. Chen 2019, doi: 10.1038/s41467-019-13666-5. Nebenfuehr, 2020, doi: 10.1002/ijc.33054.
IGF2BP2	7.22405	8.49039	6.55969	9.10871	up all	1.5	Insulin Like Growth Factor2 MRNA Binding Protein 2	Binds the 5' UTR of insulin-like growth factor 2 (IGF2) mRNA and regulates its translation. RNA-binding factor that recruits target transcripts to cytoplasmic protein-RNA complexes (mRNPs). IGF2BP2, has been found to support the survival and cycling of hematopoietic stem cells. IGF2BP2 is a known upregulated MA9 target.	Bai J, 2021,doi: 10.1038/s41388-020-01629-w He X 2018, doi: 10.1159/000495719, Huynh H 2011, doi: 10.1182/blood-2011-01-331876. Horton 2012,DOI: 10.1038/leu.2012.343
GAS5	5.42787	6.44475	5.41431	7.18268	up all	1	Growth Arrest Specific 5	GAS5 is a RNA Gene an lncRNA molecule that regulates several cellular functions, including proliferation, apoptosis, invasion and metastasis, across different types of human cancers and leukemias, acting as a tumour supressor. In progenitor B-cell acute lymphoblastic leukemia (B-ALL) pathogenesis GASS is important for glucocorticoid drug responsiveness.	Lambrou GI, 2020, doi: 10.3390/ijms21207633, Rodriguez PD, 2021, doi: 10.3390/ijms22052683
CDC14B	4.79706	4.4852	5.72288	6.0713	up all	0.67	Cell Division Cycle 14B	Cell Division Cycle 14B is a dual specificity protein tyrosine phosphatase for cell cycle control and an essential regulator of the G2 DNA damage checkpoint. Mis12 is required for G2/M transition by regulating cyclin B1 accumulation via Cdc14B-mediated APC/CCdh1 regulation. CDC14B is significantly downregulated in breast cancer but not in normal breast tissues.	Bai GY 2020, doi: 10.1242/dev.185322, Li JD 2020, doi: 10.3934/mbe.2020414
BBX	3.78064	4.83397	4.15156	6.15298	up all	1.5	BBX High Mobility Group Box Domain Containing	BBX is a transcription factor containing a HMG box associated with central nervous system development and has been found to be necessary for cell cycle progression activating Cdc10-dependent transcription at G1/S.	Chen T 2014, doi: 10.1007/s00427-014-0476-x. Sanchez-Diaz 2001, doi:10.1007/s002940100241.
CCNB1IP1	2.84513	4.35404	2.71373	7.34366	up late	1.3	Cyclin B1 Interacting Protein 1	Cyclin B1 Interacting Protein 1, HEI10 is a member of the E3 ubiquitin ligase family and functions in progression of the cell cycle through G(2)/M.	Singh MK, 2007,doi: 10.1038/sj.onc.1210282
CDCA7	2.7187	3.10189	3.54811	10.1152	up late	1.1	Cell Division Cycle Associated 7 Myc target gene JPO1/CDCA7	A E3 ubiquitin ligase acting in cell cycle progression through G(2)/M, A Myc responsive gene, and behaves as a direct c-Myc target gene and enhances the transformation of lymphoblastoid cells. CDCA7 is frequently overexpressed in human tumors and chronic myelogenous leukemia blast crisis.	Osthus RC 2005,doi: 10.1158/0008-5472.CAN-05-0536.
DAPK1	0.834194	0.96237	0.886745	0.17644	Down late	1.5	Death-associated protein kinase 1	DAPK1 is a positive mediator of g-interferon programmed cell death. DAPK1 is a calmodulin ser/tre kinase and is a tumor suppressor candidate. DAPK1 is part of an autophagy-related signature to monitor the prognoses of patients with AML. DAPK1 has been found to be epigentically upregulated by MLL-AF9.	Fu D, 2021, doi: 10.3389/fimmu.2021.695865 Wang 2019, doi: 10.3892/mmr.2019.10849
CDK15	1.0415	0.849099	1.2883	0.141301	Down late	0.92	Cyclin Dependent Kinase 15	Cyclin Dependent Kinase 15, Serine/threonine-protein kinase that acts like an antiapoptotic protein that counters TRAIL/TNFSF10-induced apoptosis. CDK15 promotes colorectal cancer progression via phosphorylating PAK4 and regulating β-catenin/ MEK-ERK signaling pathway. In breast cancer CDK15 upregulation is correlated with poor prognosis.	Huang C, 2021, doi: 10.1038/s41418-021-00828-6. Zhang X 2021, doi: 10.1177/0300060521999552.
MYCT1	22.9507	20.8111	26.0783	1.01078	up early	1.9	MYCT1, MYC target 1	Transcriptionally activated by MYC. Overexpression of MYCT1 in AML cell lines, HL-60 and KG-1a significantly inhibited cell proliferation, arrested cell cycle at G0/G1 phase, and downregulated the expression of cyclins D and E, acting as a tumour suppressor. In mice intratumoral injection of MYCT1 lentivirus repressed tumor growth and led to massive apoptosis. MYCT1 in pediatric acute myeloid leu…	Fu S, 2018, doi: 10.3389/fphar.2018.01045, Depreter B 2021, doi: 10.1038/s41390-020-01199-3.
BCL2A1	0.105267	0.105049	0.0894672	0.0898062	Down all	2.3	BCL2 Related Protein A1	Functions in the response of hemopoietic cells to external signals and in maintaining endothelial survival during infection. MYC selects against reduced BCL2A1/A1 protein expression during B cell lymphomagenesis. BCL2A1 expression negatively correlates with BCL2 expression in AML patient samples.	Sochalska M, 2017, doi:10.1038/onc.2016.362. Zhang H, 2020, doi: 10.1038/s43018-020-0103-x.

## Sheet: 5. Transporters
Gene	Column1	Column2	Column3	Column4	Column5	HR	Gene name	Function	References to role in leukemias
Transporters	Fold Change
	ZNF 23d	MA9 23d	Z-M 23d	Z-M 58d	Induction
SLC2A14	6.32409	5.55039	6.91373	0.904648	up early	0.74	SLC2A14 Glucose transporter GLUT 14	Transport hexoses such as glucose and fructose into all mammalian cells. has been associated with a hot spot of aberrant methylation in ALL leukemias. Upregulated in a variety of cancers. Mediates the influx of glutamine, serine, glycine, and methionine into cancer cells, driving the Glutaminolysis and Serine-Glycine-One-Carbon Pathways in cancer.	Sniegowski T 2021, doi: 10.3390/ph14030216, Taylor KH, 2007, doi: 10.1158/0008-5472.CAN-06-3993.
SLC26A2	6.57479	4.98587	6.76493	1.19438	up early	0.78	SLC26A2 Solute Carrier Family 26 Member 2,	SLC26A2 a sulfate transporter is overexpressed in colon cancer and is subjected to epigenetic H3K27me3 regulation	Huang HC 2020, doi: 10.3390/cells9020397. 2020
SLC16A9	6.07025	5.11958	5.90859	0.992078	up early	1.2	MCT9. Proton-linked monocarboxylate transporter,	L-lactate, ketone bodies and pyruvate across the plasma membrane, SLC16A9 (MCT9) is a Proton-linked monocarboxylate transporter, associated with gout and was identified as a biomarker among a hub of 8 genes in colorectal cancer	Zhou J 2020, doi: 10.1155/2020/1204605.
SLC38A5	5.67646	4.12299	5.1376	1.78816	up early	1.5	SLC38A5, Na-glutamine co-transporter.	Transports glutamine, asparagine, histidine, serine, alanine, and glycine across the cell membrane,upregulated in a variety of cancers to mediate the influx of glutamine, serine, glycine, and methionine into cancer cells, driving the Glutaminolysis and Serine-Glycine-One-Carbon Pathways in cancer and is considered to have a critical role in promoting the proliferation, survival and growth of canc…	Sniegowski T 2021, doi: 10.3390/ph14030216
SLC38A1	4.98599	6.66792	6.04273	0.486516	up early	2	SLC38A1, Solute Carrier Family 38 Member 1	Important transporter of glutamine. A sodium-coupled neutral AA transporter. High SLC38A1 expression had a lower mutation rate of NPM1 gene and shorter overall survival in AML patients. In the endometrium activation of PPARG with 15-deoxy-Δ12,14-prostaglandin(PG)J2 down-regulated the expression of genes encoding SLC38A1, leukemia inhibitory factor (LIF) and enzymes involved in PG synthesis.	Li Y, 2019, doi: 10.1002/jcp.28632. Blitek A 2019, doi:10.1016/j.theriogenology.2019.01.002.
SLC16A1	7.55558	7.51666	8.29947	4.90875	up early	1.7	SLC16A1, monocarboxylate transporter 1 (Mct1)	Proton-linked monocarboxylate transporter , L-lactate, ketone bodies and pyruvate across plasma membrane. In several cancers SLC16A1 gives in tumor immunity and was assoicated with poor prognosis in Melamona. In AML with IDH1/IDH2 mutations there was a weak correlation with SLC16A1 and 2R-HG	Xie J 2021, doi: 10.1080/19336950.2021.1953322Idle JR, 2020, doi: 10.3390/cancers12102842
SLC2A3	6.6579	6.42376	6.69587	4.37157	up early	0.61	SLC2A3 GLUT-3 Solute Carrier Family 2 Member 3,	Transport of glucose, 2-deoxyglucose, galactose, mannose, xylose and fucose. Ptpmt1 a hypoxia response molecule in TF-1 erythroleukemia cells regulates cell proliferation, survival and glucose metabolism by induction of Glut1 and Glut3 expression. GLUT3 acts by negatively regulating EGFR activity and plays a fundamental role in the survival and resistance of AML cells to the drug vincristine.	Xu QQ, 2016, doi: 10.1016/j.bbrc.2016.02.053, Zhuang Y, 2018, PMID: 29664658.
SLC40A1	6.25012	7.56563	6.71293	0.661127	up early	1.3	ferroportin (FPN) Solute Carrier Family 40 Member 1	Ferroportin (FPN), is variably expressed among primary AMLs and low levels are associated with good prognosis. FPN mediated iron metabolism may play a role in chemosensitivity and outcome to therapy in AML.	Gasparetto M, 2019, doi: 10.1016/j.leukres.2019.02.011.
							+
							+
