# Supplementary material for: ZNF521 Enhances MLL-AF9-Dependent Hematopoietic Stem Cell Transformation in Acute Myeloid Leukemias by Altering the Gene Expression Landscape
Source: Int J Mol Sci. 2021 Oct 6;22(19):10814. doi: 10.3390/ijms221910814 (PMC8509509; doi:10.3390/ijms221910814)
Supplement: Supplementary file 1 [file ijms-22-10814-s001.zip › Suppl Table 2-funct_annot_clustering_goterms_up_dw_genes_common_ma9_znf521.xlsx]

## Sheet: up
Annotation Cluster 1	Enrichment Score: 6.512073035148418								Functional annotation clustering results on 133 DAVID Ids out of 136 genes commonly up-regulated in MA9 or ZNF521 transduced cells in comparison to control condition. GO-terms and high stringency conditions were used. Nine out of 155 total Annotation clusters with Enrichment score >2 were selected. Representative A GO-term is reported for each annotation cluster.
Category	Term	Count	%	PValue	Genes	Fold Enrichment	FDR
GOTERM_BP_FAT	GO:0050817~coagulation	16	12.0301	3.13695e-08	TRPC6, HBG2, ITGB3, PROS1, ITGA2B, HBB, F13A1, HBD, TC2N, SELP, MMRN1, PRKAR2B, PRKCQ, CLEC1B, PF4V1, PF4	6.30622	4.1345e-05
Annotation Cluster 2	Enrichment Score: 4.897476684661507
Category	Term	Count	%	PValue	Genes	Fold Enrichment	FDR
GOTERM_BP_FAT	GO:0048534~hematopoietic or lymphoid organ development	19	14.2857	7.91214e-06	MEF2C, ALAS2, DYRK3, COL24A1, EPB42, ANGPT1, ITGA4, SLC40A1, SPTA1, GFI1B, MEIS1, TAL1, IL7, KIT, RHAG, SLAMF6, SOX6, CLEC1B, PF4	3.44593	0.00208564
Annotation Cluster 3	Enrichment Score: 4.368071458270776
Category	Term	Count	%	PValue	Genes	Fold Enrichment	FDR
GOTERM_CC_FAT	GO:0031091~platelet alpha granule	8	6.01504	1.26915e-06	SELP, MMRN1, ITGB3, PROS1, ITGA2B, F13A1, PPBP, PF4	14.3477	0.00019147
Annotation Cluster 4	Enrichment Score: 3.954836283215455
Category	Term	Count	%	PValue	Genes	Fold Enrichment	FDR
GOTERM_BP_FAT	GO:0030218~erythrocyte differentiation	7	5.26316	5.86405e-05	ALAS2, DYRK3, EPB42, TAL1, KIT, RHAG, SOX6	10.2887	0.00909273
Annotation Cluster 5	Enrichment Score: 3.922700424179347
Category	Term	Count	%	PValue	Genes	Fold Enrichment	FDR
GOTERM_BP_FAT	GO:0015669~gas transport	6	4.51128	1.68988e-07	HBG2, HBB, HBA2, RHAG, HBD, HBA1	44.5584	0.000111363
Annotation Cluster 6	Enrichment Score: 3.123532292814744
Category	Term	Count	%	PValue	Genes	Fold Enrichment	FDR
GOTERM_CC_FAT	GO:0070062~extracellular exosome	36	27.0677	0.000705312	NCKAP1, GYPA, LXN, HPGD, ITGB3, PROS1, NPR3, ITGA2B, HBB, PLOD2, SLC2A3, MLLT3, FNBP1L, JCHAIN, FUT8, CA1, PRKAR2B, CDH1, EPCAM, TUBB1, SLAMF6, MEST, MYH10, WASF3, SLC16A1, PKLR, ANGPT1, ITGA4, CTDSPL, HBA2, RAB27B, HBA1, CDC42BPA, DNM3, ALDH1A1, PPT2	1.72264	0.018909
Annotation Cluster 7	Enrichment Score: 2.3142337933995702
Category	Term	Count	%	PValue	Genes	Fold Enrichment	FDR
GOTERM_BP_FAT	GO:0050900~leukocyte migration	12	9.02256	6.87371e-05	SELP, SLC16A1, ANGPT1, ITGA4, ITGB3, PROS1, GCSAML, KIT, ITGA2B, PPBP, PF4V1, PF4	4.50325	0.0100662
Annotation Cluster 8	Enrichment Score: 2.2953227116252024
Category	Term	Count	%	PValue	Genes	Fold Enrichment	FDR
GOTERM_BP_FAT	GO:0040011~locomotion	22	16.5414	0.00213263	MEF2C, SLC16A1, ANGPT1, ITGA4, ITGB3, CMTM5, PROS1, ITGA2B, GAB1, PPBP, CDC42BPA, SELP, SPTA1, FUT8, EPCAM, NFIB, KIT, GCSAML, PRKCQ, MYH10, PF4V1, PF4	2.02891	0.170352
Annotation Cluster 9	Enrichment Score: 2.1663755725181555
Category	Term	Count	%	PValue	Genes	Fold Enrichment	FDR
GOTERM_BP_FAT	GO:0016337~single organismal cell-cell adhesion	13	9.77444	0.00497419	ITGA4, ITGB3, ITGA2B, HBB, SELP, SPTA1, CDH1, EPCAM, IL7, GRAP2, KIT, PRKCQ, SLAMF6	2.5301	0.327799

## Sheet: down
Annotation Cluster 1	Enrichment Score: 8.510752393978532								Functional annotation clustering results on 162 DAVID Ids out of 163 genes commonly down-regulated in MA9 or ZNF521 transduced cells in comparison to control condition. GO-terms and high stringency conditions were used. 31 out of 163 total Annotation clusters with Enrichment score >2 were selected. Representative A GO-term is reported for each annotation cluster.
Category	Term	Count	%	PValue	Genes	Fold Enrichment	FDR
GOTERM_BP_FAT	GO:0050776~regulation of immune response	31	19.1358	2.63094e-10	C1QB, COLEC12, C1QA, ITGAM, FPR1, UBE2D1, FPR3, NLRC4, FPR2, TREM1, CTSS, C3, LGALS3, FCGR3A, CTSH, CD14, VSIG4, FCGR1A, SLC11A1, FGR, HCK, IL2RA, TLR8, PPARG, MNDA, CLC, CD24, CLEC4E, IL7R, TLR4, C1QC	3.85003	8.86043e-08
Annotation Cluster 2	Enrichment Score: 8.391168522200278
Category	Term	Count	%	PValue	Genes	Fold Enrichment	FDR
GOTERM_BP_FAT	GO:0016477~cell migration	36	22.2222	1.17099e-10	DOCK4, FLT1, ITGAM, LRP1, HEXB, PTPRO, FPR1, PTPRM, FPR3, FPR2, EPX, TREM1, PLA2G7, SLC8A1, CXCL16, LGALS3, GPNMB, CYP1B1, SIRPA, CTSH, OLR1, SEMA6B, CCL24, FN1, NRG1, MERTK, SORL1, IL17RA, FGR, SHTN1, HCK, VCAN, SLC7A7, CD24, S100A9, S100A8	3.44388	5.07038e-08
Annotation Cluster 3	Enrichment Score: 5.445005484926866
Category	Term	Count	%	PValue	Genes	Fold Enrichment	FDR
GOTERM_CC_FAT	GO:0070062~extracellular exosome	52	32.0988	3.23725e-06	CPM, SERPINA1, ITGAM, HEXB, PTPRO, HP, EPX, HNMT, SIRPB1, LGALS3, FCGR3A, FCGR3B, ALCAM, ALDH2, ANPEP, CAPN2, SIRPA, CTSH, OLR1, VSIG4, CTSD, MYOF, ANXA5, FGR, S100A9, FBP1, S100A8, COLEC12, C1QB, C1QA, CSTA, GRN, PCOLCE2, HTRA1, LPL, CST3, C3, SPP1, CD14, LTA4H, S100A11, ST14, FUCA1, FN1, SORL1, BST1, FABP3, FABP4, RNF149, MGAT4A, MNDA, C1QC	1.86619	9.36025e-05
Annotation Cluster 4	Enrichment Score: 3.9927185393821087
Category	Term	Count	%	PValue	Genes	Fold Enrichment	FDR
GOTERM_BP_FAT	GO:0009607~response to biotic stimulus	21	12.963	7.67295e-05	SLC11A1, HP, HTRA1, NLRC4, EPX, HNMT, TREM1, CXCL16, IL17RA, FGR, HCK, IL2RA, MRC1, CASP1, TLR8, CD14, CD24, CLEC4E, S100A9, TLR4, S100A8	2.72459	0.00528562
Annotation Cluster 5	Enrichment Score: 3.7688759199784854
Category	Term	Count	%	PValue	Genes	Fold Enrichment	FDR
GOTERM_BP_FAT	GO:0030334~regulation of cell migration	18	11.1111	0.000106631	SEMA6B, CCL24, DOCK4, FLT1, LRP1, FN1, PTPRM, NRG1, PLA2G7, SORL1, SLC8A1, CXCL16, FGR, SHTN1, LGALS3, GPNMB, CTSH, CYP1B1	2.97631	0.00709671
Annotation Cluster 6	Enrichment Score: 3.6139660126465905
Category	Term	Count	%	PValue	Genes	Fold Enrichment	FDR
GOTERM_MF_FAT	GO:0017171~serine hydrolase activity	12	7.40741	7.2873e-05	C1QB, C3, CPM, C1QA, ST14, NCEH1, HTRA1, HP, CTSH, CTSD, CTSS, C1QC	4.49452	0.00757879
Annotation Cluster 7	Enrichment Score: 3.5603861847604747
Category	Term	Count	%	PValue	Genes	Fold Enrichment	FDR
GOTERM_BP_FAT	GO:0030335~positive regulation of cell migration	13	8.02469	0.000189966	SEMA6B, CCL24, DOCK4, FLT1, FN1, PLA2G7, SLC8A1, CXCL16, FGR, SHTN1, LGALS3, GPNMB, CTSH	3.72772	0.00992737
Annotation Cluster 8	Enrichment Score: 3.3239205158782363
Category	Term	Count	%	PValue	Genes	Fold Enrichment	FDR
GOTERM_MF_FAT	GO:0070011~peptidase activity, acting on L-amino acid peptides	18	11.1111	0.000314038	C1QB, C1QA, CPM, ST14, HP, HTRA1, CTSS, C3, ADAMTSL4, ANPEP, CASP1, CAPN2, CTSH, LONRF3, LTA4H, CLC, CTSD, C1QC	2.71385	0.0148454
Annotation Cluster 9	Enrichment Score: 3.2781529131975065
Category	Term	Count	%	PValue	Genes	Fold Enrichment	FDR
GOTERM_BP_FAT	GO:0046651~lymphocyte proliferation	11	6.79012	0.000109734	LGALS3, BST1, GPNMB, IL2RA, SLC11A1, MNDA, CLC, VSIG4, CD24, IL7R, TLR4	4.73733	0.00709671
Annotation Cluster 10	Enrichment Score: 3.1829610467142335
Category	Term	Count	%	PValue	Genes	Fold Enrichment	FDR
GOTERM_BP_FAT	GO:0045088~regulation of innate immune response	12	7.40741	0.000336335	COLEC12, FGR, HCK, ITGAM, UBE2D1, TLR8, PPARG, CD14, NLRC4, CLEC4E, TLR4, CTSS	3.77551	0.0141199
Annotation Cluster 11	Enrichment Score: 3.181129841470093
Category	Term	Count	%	PValue	Genes	Fold Enrichment	FDR
GOTERM_MF_FAT	GO:0036041~long-chain fatty acid binding	4	2.46914	0.000123203	FABP3, PPARG, S100A9, S100A8	38.8163	0.00915221
Annotation Cluster 12	Enrichment Score: 3.047697623105276
Category	Term	Count	%	PValue	Genes	Fold Enrichment	FDR
GOTERM_BP_FAT	GO:0010885~regulation of cholesterol storage	4	2.46914	0.000177118	MSR1, LPL, PPARG, ABCG1	34.8509	0.00970771
Annotation Cluster 13	Enrichment Score: 3.04701662849721
Category	Term	Count	%	PValue	Genes	Fold Enrichment	FDR
GOTERM_BP_FAT	GO:0050663~cytokine secretion	11	6.79012	1.93388e-06	FGR, CLEC5A, CASP1, FN1, LPL, CD14, NLRC4, CLEC4E, TREM1, TLR4, IL17RA	7.55102	0.000202123
Annotation Cluster 14	Enrichment Score: 2.87214012707617
Category	Term	Count	%	PValue	Genes	Fold Enrichment	FDR
GOTERM_BP_FAT	GO:0002224~toll-like receptor signaling pathway	7	4.32099	0.000631288	COLEC12, ITGAM, UBE2D1, TLR8, CD14, TLR4, CTSS	6.66267	0.0214993
Annotation Cluster 15	Enrichment Score: 2.85106667309903
Category	Term	Count	%	PValue	Genes	Fold Enrichment	FDR
GOTERM_BP_FAT	GO:0045321~leukocyte activation	17	10.4938	0.000865868	SLC11A1, PRG3, MERTK, MILR1, FGR, BST1, LGALS3, GPNMB, IL2RA, TLR8, MNDA, CLC, VSIG4, CD24, CLEC4E, IL7R, TLR4	2.57766	0.0265164
Annotation Cluster 16	Enrichment Score: 2.8392093066031956
Category	Term	Count	%	PValue	Genes	Fold Enrichment	FDR
GOTERM_BP_FAT	GO:0052547~regulation of peptidase activity	13	8.02469	0.000194446	CSTA, SERPINA1, PCOLCE2, FN1, NLRC4, SORL1, C3, CST3, CASP1, CTSH, PPARG, S100A9, S100A8	3.71831	0.00998926
Annotation Cluster 17	Enrichment Score: 2.7916966941552306
Category	Term	Count	%	PValue	Genes	Fold Enrichment	FDR
GOTERM_BP_FAT	GO:0002460~adaptive immune response based on somatic recombination of immune receptors built from immunoglobulin superfamily domains	10	6.17284	0.00095424	C1QB, C3, C1QA, SLC11A1, CTSH, TLR8, CLC, IL7R, TLR4, C1QC	3.96033	0.0286366
Annotation Cluster 18	Enrichment Score: 2.6625114054058003
Category	Term	Count	%	PValue	Genes	Fold Enrichment	FDR
GOTERM_MF_FAT	GO:0016175~superoxide-generating NADPH oxidase activity	4	2.46914	0.000123203	NCF1, NCF2, NCF1B, CYBB	38.8163	0.00915221
Annotation Cluster 19	Enrichment Score: 2.570250890379969
Category	Term	Count	%	PValue	Genes	Fold Enrichment	FDR
GOTERM_BP_FAT	GO:0002695~negative regulation of leukocyte activation	7	4.32099	0.00157963	MILR1, LGALS3, GPNMB, IL2RA, MNDA, VSIG4, MERTK	5.5835	0.0402342
Annotation Cluster 20	Enrichment Score: 2.46104142516238
Category	Term	Count	%	PValue	Genes	Fold Enrichment	FDR
GOTERM_BP_FAT	GO:0008219~cell death	31	19.1358	0.00154892	LRP1, BCL2A1, NCF1, PDE1B, HP, NLRC4, CST3, LGALS3, GPNMB, ADAMTSL4, CLEC5A, CASP1, PDK4, CYP1B1, CTSH, CD14, SKIL, MLKL, ANXA5, NRG1, MERTK, SORL1, HCK, IL2RA, PPARG, MNDA, CLC, CD24, S100A9, TLR4, S100A8	1.79327	0.0401262
Annotation Cluster 21	Enrichment Score: 2.457789762821625
Category	Term	Count	%	PValue	Genes	Fold Enrichment	FDR
GOTERM_BP_FAT	GO:0055092~sterol homeostasis	5	3.08642	0.00299156	FABP3, FABP4, LPL, CD24, ABCG1	8.32833	0.0630267
Annotation Cluster 22	Enrichment Score: 2.3528086413548075
Category	Term	Count	%	PValue	Genes	Fold Enrichment	FDR
GOTERM_BP_FAT	GO:0010952~positive regulation of peptidase activity	8	4.93827	0.000435486	PCOLCE2, CASP1, FN1, CTSH, PPARG, NLRC4, S100A9, S100A8	5.84595	0.0164995
Annotation Cluster 23	Enrichment Score: 2.2982414205008106
Category	Term	Count	%	PValue	Genes	Fold Enrichment	FDR
GOTERM_BP_FAT	GO:0071621~granulocyte chemotaxis	6	3.7037	0.00212809	CCL24, LGALS3, TREM1, S100A9, S100A8, IL17RA	6.59798	0.0503926
Annotation Cluster 24	Enrichment Score: 2.2598854685927003
Category	Term	Count	%	PValue	Genes	Fold Enrichment	FDR
GOTERM_BP_FAT	GO:0045765~regulation of angiogenesis	8	4.93827	0.00345984	C3, CCL24, FLT1, GPNMB, CYBB, PTPRM, CTSH, CYP1B1	4.08163	0.0694488
Annotation Cluster 25	Enrichment Score: 2.2217849018154845
Category	Term	Count	%	PValue	Genes	Fold Enrichment	FDR
GOTERM_MF_FAT	GO:0004888~transmembrane signaling receptor activity	23	14.1975	0.00473378	P2RY13, FLT1, IGSF6, PTPRO, FPR1, PTPRM, FPR3, FPR2, MERTK, SORL1, IL17RA, IL2RA, ADORA3, ADGRE3, MRC1, GPR160, CTSH, PPARG, CD14, IL7R, TLR4, ADGRE4P, IL13RA1	1.87558	0.0820579
Annotation Cluster 26	Enrichment Score: 2.1658627245916717
Category	Term	Count	%	PValue	Genes	Fold Enrichment	FDR
GOTERM_BP_FAT	GO:0050715~positive regulation of cytokine secretion	7	4.32099	0.00021041	FGR, CLEC5A, CASP1, LPL, CD14, CLEC4E, IL17RA	8.17378	0.0106292
Annotation Cluster 27	Enrichment Score: 2.1436153687164463
Category	Term	Count	%	PValue	Genes	Fold Enrichment	FDR
GOTERM_CC_FAT	GO:1990777~lipoprotein particle	4	2.46914	0.00658784	MSR1, LPL, PLA2G7, SORL1	10.3469	0.0811502
Annotation Cluster 28	Enrichment Score: 2.0860009650265594
Category	Term	Count	%	PValue	Genes	Fold Enrichment	FDR
GOTERM_BP_FAT	GO:0097300~programmed necrotic cell death	4	2.46914	0.00352006	MLKL, CASP1, CD14, TLR4	12.9446	0.0701928
Annotation Cluster 29	Enrichment Score: 2.08488214969476
Category	Term	Count	%	PValue	Genes	Fold Enrichment	FDR
GOTERM_BP_FAT	GO:0019882~antigen processing and presentation	8	4.93827	0.00390891	NCF1, NCF2, SLC11A1, CYBB, CTSH, FCGR1A, CTSD, CTSS	3.99173	0.0752043
Annotation Cluster 30	Enrichment Score: 2.0690503018801447
Category	Term	Count	%	PValue	Genes	Fold Enrichment	FDR
GOTERM_BP_FAT	GO:0042107~cytokine metabolic process	6	3.7037	0.00231487	ERRFI1, CYBB, TLR8, PRG3, TREM1, TLR4	6.4723	0.0543906
Annotation Cluster 31	Enrichment Score: 2.063241358179279
Category	Term	Count	%	PValue	Genes	Fold Enrichment	FDR
GOTERM_BP_FAT	GO:0051222~positive regulation of protein transport	12	7.40741	0.0024537	FGR, LRP1, CLEC5A, CASP1, LPL, NRG1, CD14, HNMT, CLEC4E, TLR4, SORL1, IL17RA	2.95475	0.0567722
